# Supplementary material for: The mitochondrial BCKD complex interacts with hepatic apolipoprotein E in cultured cells in vitro and mouse livers in vivo
Source: Cell Mol Life Sci. 2023 Feb 7;80(3):59. doi: 10.1007/s00018-023-04706-x (PMC9905200; doi:10.1007/s00018-023-04706-x)
Supplement: Supplementary file 3 — Supplementary file3 (XLSX 164 KB) [file 18_2023_4706_MOESM3_ESM.xlsx]

## Sheet: Samples
1_Proteins_Raw Data		Complete list of all identified proteins in the four APOE co-IP samples
2_Proteins_Filtered		Antibody chains removed, only proteins with at least two identified peptides, the top 28 proteins are highlighted
Code	Sample
F21	P2A1	Mouse no. 2 (APOE3), co-IP eluate, antibody sc-13521
F22	P2A2	Mouse no. 2 (APOE3), co-IP eluate, antibody sc-390925
F15	P2NK	Mouse no. 2 (APOE3), no AB control
F16	P2W	Mouse no. 2 (APOE3), wash beads control
F17	P5A1	Mouse no. 5 (APOE4), co-IP eluate, antibody sc-13521
F18	P5A2	Mouse no. 5 (APOE4), co-IP eluate, antibody sc-390925
F20	P5NK	Mouse no. 5 (APOE4), no AB control
F19	P5W	Mouse no. 5 (APOE4), wash beads control

## Sheet: 1_Proteins_Raw Data
Checked	Protein FDR Confidence: Combined	Master	Accession	Description	Exp. q-value: Combined	Sum PEP Score	Coverage [%]	# Peptides	# PSMs	# Unique Peptides	# Protein Groups	# AAs	MW [kDa]	calc. pI	Score Sequest HT: Sequest HT	# Peptides (by Search Engine): Sequest HT	Biological Process	Cellular Component	Molecular Function	Pfam IDs	Entrez Gene ID	Ensembl Gene ID	Gene Symbol	Chromosome	KEGG Pathways	WikiPathways	# Razor Peptides	Abundances (Scaled): F21: Sample	Abundances (Scaled): F22: Sample	Abundances (Scaled): F15: Sample	Abundances (Scaled): F16: Sample	Abundances (Scaled): F17: Sample	Abundances (Scaled): F18: Sample	Abundances (Scaled): F20: Sample	Abundances (Scaled): F19: Sample	Found in Sample: [S21] F21: Sample	Found in Sample: [S22] F22: Sample	Found in Sample: [S15] F15: Sample	Found in Sample: [S16] F16: Sample	Found in Sample: [S17] F17: Sample	Found in Sample: [S18] F18: Sample	Found in Sample: [S20] F20: Sample	Found in Sample: [S19] F19: Sample	Modifications
FALSE	High	Master Protein	Q8C196	Carbamoyl-phosphate synthase [ammonia], mitochondrial OS=Mus musculus GN=Cps1 PE=1 SV=2	0	291.741	48	62	487	62	1	1500	164.5	6.92	841.96	62	cell differentiation;metabolic process;response to stimulus	cytoplasm;membrane;mitochondrion;nucleus	catalytic activity;metal ion binding;nucleotide binding;protein binding	Pf00117, Pf00289, Pf00988, Pf02142, Pf02222, Pf02786, Pf02787, Pf07478, Pf13535, Pf15632	227231	ENSMUSG00000025991.8	Cps1	1	Metabolic pathways; Nitrogen metabolism; Biosynthesis of amino acids; Carbon metabolism; Alanine, aspartate and glutamate metabolism; Arginine biosynthesis		0	118.6	59.7	73.6	13.1	186.8	79.1	140.5	128.8	High	High	High	Peak Found	High	High	High	Low
FALSE	High	Master Protein	P01865	Ig gamma-2A chain C region, membrane-bound form OS=Mus musculus GN=Igh-1a PE=1 SV=3	0	277.708	45	17	613	15	1	398	43.9	6.29	1639.91	17	cell organization and biogenesis;defense response;metabolic process;regulation of biological process;response to stimulus;transport	cytosol;endosome;membrane	protein binding	Pf07654	380793; 380794		Ighg2a; Ighg	12			4	1.6	339.9	1.4	1.1	2.1	433.8	9.6	10.6	High	High	Not Found	Peak Found	High	High	High	Peak Found
FALSE	High	Master Protein	P04264	Keratin, type II cytoskeletal 1 OS=Homo sapiens GN=KRT1 PE=1 SV=6	0	219.545	56	34	297	30	1	644	66	8.12	603.06	34	cell death;defense response;metabolic process;regulation of biological process;response to stimulus;transport	cytoskeleton;cytosol;extracellular;membrane;nucleus	catalytic activity;motor activity;protein binding;receptor activity;structural molecule activity	Pf00038, Pf01576, Pf05103, Pf05957, Pf12128, Pf13166, Pf13514	3848	ENSG00000167768.4	KRT1	12		Corticotropin-releasing hormone signaling pathway	4	19.3	4.6	122.7	3.5	7.6	165.2	421.8	55.5	High	Low	High	Peak Found	High	High	High	Peak Found
FALSE	High	Master Protein	P02649	Apolipoprotein E OS=Homo sapiens GN=APOE PE=1 SV=1	0	211.161	80	30	472	30	1	317	36.1	5.73	1298.35	30	cell communication;cell organization and biogenesis;cellular homeostasis;metabolic process;regulation of biological process;response to stimulus;transport	cytoplasm;endoplasmic reticulum;endosome;extracellular;Golgi;membrane;nucleus;organelle lumen	antioxidant activity;catalytic activity;enzyme regulator activity;metal ion binding;protein binding;structural molecule activity;transporter activity	Pf01442	348	ENSG00000130203.9	APOE	19	Alzheimer's disease	Alzheimers Disease; Vitamin B12 Metabolism; ApoE and miR-146 in inflammation and atherosclerosis; Apoptosis-related network due to altered Notch3 in ovarian cancer; Statin Pathway	0	175.9	231.3	0.5	1.5	238	105.8	0.5	46.4	High	High	Low	Peak Found	High	High	Peak Found	Peak Found
FALSE	High	Master Protein	P01869	Ig gamma-1 chain C region, membrane-bound form OS=Mus musculus GN=Ighg1 PE=1 SV=2	0	210.303	45	16	342	2	1	393	43.4	6.44	991.24	16	cell organization and biogenesis;defense response;metabolic process;regulation of biological process;response to stimulus	membrane	protein binding	Pf07654, Pf08205	16017		Ighg1	12			20	404.4	1.9	5.2	4.1	363	0.8	3	17.7	High	Peak Found	Not Found	Peak Found	High	Not Found	Not Found	Peak Found
FALSE	High	Master Protein	A0A0A6YWR2	Ig gamma-1 chain C region secreted form (Fragment) OS=Mus musculus GN=Ighg1 PE=1 SV=1	0	192.855	49	16	356	2	1	393	43.4	6.44	983.13	16		membrane		Pf07654, Pf08205		ENSMUSG00000076614.7		12			0	310.8	4	11.8	2.8	394.9	35.7	9.7	30.2	High	Peak Found	High	Peak Found	High	High	High	Peak Found
FALSE	High	Master Protein	Q8CGK3	Lon protease homolog, mitochondrial OS=Mus musculus GN=Lonp1 PE=1 SV=2	0	149.865	40	28	151	28	1	949	105.8	6.57	421.85	28	cell organization and biogenesis;metabolic process;response to stimulus	cytosol;membrane;mitochondrion;nucleus;organelle lumen	catalytic activity;DNA binding;nucleotide binding;protein binding;RNA binding	Pf00004, Pf00910, Pf01695, Pf02190, Pf05362, Pf05496, Pf07724, Pf07726, Pf07728, Pf08298, Pf13173, Pf13191, Pf13207, Pf13401, Pf13541	74142	ENSMUSG00000041168.9	Lonp1	17			0	360.2	11	3.4	45.8	278.2	1	4.3	96.2	High	Peak Found	Peak Found	Peak Found	High	Low	Peak Found	Peak Found
FALSE	High	Master Protein	P35527	Keratin, type I cytoskeletal 9 OS=Homo sapiens GN=KRT9 PE=1 SV=3	0	139.847	51	19	99	18	1	623	62	5.24	208.97	19	cell death;cell organization and biogenesis	cytosol;membrane;nucleus	structural molecule activity	Pf00038, Pf13166	3857	ENSG00000171403.9	KRT9	17			0	32.6	242.1	80.8	7.4	23.2	191.3	115.8	106.7	High	Peak Found	High	Peak Found	Medium	High	High	Peak Found
FALSE	High	Master Protein	P35908	Keratin, type II cytoskeletal 2 epidermal OS=Homo sapiens GN=KRT2 PE=1 SV=2	0	137.274	51	27	164	18	1	639	65.4	8	284.76	27	cell death;cell organization and biogenesis;cell proliferation;cellular component movement;metabolic process	cytoskeleton;cytosol;membrane;nucleus	protein binding;structural molecule activity	Pf00038, Pf08614, Pf12128, Pf13166	3849	ENSG00000172867.3	KRT2	12			7	39.4	106.6	24.9	4.2	34.2	241.2	214.3	135.2	High	Low	High	Peak Found	High	High	High	Peak Found
FALSE	High	Master Protein	P13645	Keratin, type I cytoskeletal 10 OS=Homo sapiens GN=KRT10 PE=1 SV=6	0	120.753	45	29	177	20	1	584	58.8	5.21	268.78	29	cell death;cell differentiation;metabolic process	cytoplasm;cytoskeleton;cytosol;membrane;nucleus	structural molecule activity	Pf00038, Pf04111	3858	ENSG00000186395.7	KRT10	17	Staphylococcus aureus infection		9	35.8	18	39.5	4.2	31.3	199.7	421.2	50.3	High	Peak Found	High	Peak Found	High	High	High	Peak Found
FALSE	High	Master Protein	P20029	78 kDa glucose-regulated protein OS=Mus musculus GN=Hspa5 PE=1 SV=3	0	117.502	49	28	239	27	1	655	72.4	5.16	276.88	28	cell communication;cell death;cell differentiation;cell organization and biogenesis;metabolic process;regulation of biological process;response to stimulus;transport	cell surface;cytoplasm;endoplasmic reticulum;extracellular;membrane;mitochondrion;nucleus;organelle lumen	catalytic activity;nucleotide binding;protein binding	Pf00012, Pf01968, Pf06723	14828	ENSMUSG00000026864.13	Hspa5	2	Thyroid hormone synthesis; Antigen processing and presentation; Protein export; Prion diseases; Protein processing in endoplasmic reticulum	MAPK signaling pathway	1	96.7	91	174.8	15.6	85	36.6	150	150.3	High	High	High	Low	High	High	High	Peak Found
FALSE	High	Master Protein	P01837	Ig kappa chain C region OS=Mus musculus PE=1 SV=1	0	115.592	97	11	348	11	1	106	11.8	5.41	802.87	11	cell differentiation;cell organization and biogenesis;defense response;metabolic process;regulation of biological process;response to stimulus	membrane	metal ion binding;protein binding	Pf07654	16071		Igkc	6			0	161.1	234.2	20	0.2	156.2	179.4	18.3	30.6	High	High	High	Peak Found	High	High	High	Peak Found	Acetyl [N-Term]
FALSE	High	Master Protein	P56480	ATP synthase subunit beta, mitochondrial OS=Mus musculus GN=Atp5b PE=1 SV=2	0	85.503	54	17	105	17	1	529	56.3	5.34	172.07	17	cell differentiation;cellular homeostasis;metabolic process;regulation of biological process;transport	cell surface;membrane;mitochondrion;nucleus	catalytic activity;metal ion binding;nucleotide binding;protein binding;receptor activity;transporter activity	Pf00006, Pf00306, Pf02874	11947	ENSMUSG00000025393.12	Atp5b	10	Metabolic pathways; Huntington's disease; Oxidative phosphorylation; Parkinson's disease; Alzheimer's disease	Electron Transport Chain; Oxidative phosphorylation	0	113.8	49.7	97.6	2	145.1	68.7	110.1	213	High	High	High	Peak Found	High	High	High	Peak Found
FALSE	High	Master Protein	F6TQW2	Immunoglobulin heavy constant gamma 2C (Fragment) OS=Mus musculus GN=Ighg2c PE=1 SV=2	0	81.375	16	7	141	5	1	404	44.2	6.9	296.35	7	cell organization and biogenesis;defense response;metabolic process;regulation of biological process;response to stimulus	membrane	protein binding	Pf07654							0	66.7	28.8	579	5.7		3.3		116.6	Low	High	High	Peak Found	Not Found	Peak Found	Not Found	Peak Found
FALSE	High	Master Protein	A0A0A6YVP0	Immunoglobulin heavy constant gamma 2B (Fragment) OS=Mus musculus GN=Ighg2b PE=1 SV=2	0	78.102	17	7	161	5	1	405	44.3	6.52	332.81	7		membrane		Pf07654, Pf08205							0	99.4	32.6	386.6	3.6	23.8	6.7	141.9	105.4	High	High	High	Peak Found	High	High	High	Low
FALSE	High	Master Protein	P38647	Stress-70 protein, mitochondrial OS=Mus musculus GN=Hspa9 PE=1 SV=3	0	77.503	49	21	139	21	1	679	73.4	6.07	166.44	21	cell differentiation;cell organization and biogenesis;metabolic process;regulation of biological process;transport	cytoplasm;mitochondrion;nucleus;organelle lumen	nucleotide binding;protein binding;RNA binding	Pf00012, Pf06723	15526	ENSMUSG00000024359.8	Hspa9	18	RNA degradation; Tuberculosis		0	87.2	65	230.6	55.1	77.6	18.5	113	153.1	High	High	High	High	High	High	High	Low
FALSE	High	Master Protein	Q60932	Voltage-dependent anion-selective channel protein 1 OS=Mus musculus GN=Vdac1 PE=1 SV=3	0	76.094	74	15	60	15	1	296	32.3	8.43	180.43	15	cell communication;cell death;cell differentiation;defense response;regulation of biological process;response to stimulus;transport	membrane;mitochondrion;nucleus	nucleotide binding;protein binding;transporter activity	Pf01459	22333	ENSMUSG00000020402.11	Vdac1	11	NOD-like receptor signaling pathway; HTLV-I infection; Huntington's disease; Parkinson's disease; cGMP-PKG signaling pathway; Calcium signaling pathway; Influenza A		0	164.9	82.9	7.1	7.4	352.9	79.2	16.2	89.4	High	High	Peak Found	Low	High	High	Low	Low
FALSE	High	Master Protein	P01783	Ig heavy chain V region MOPC 21 (Fragment) OS=Mus musculus PE=1 SV=1	0	75.091	29	6	72	5	1	136	15.1	8.62	213.78	6	cell organization and biogenesis;defense response;metabolic process;regulation of biological process;response to stimulus	membrane	protein binding	Pf07686	780794		Ighv5-17	12			2	367.2	3.4	1.2	4.5	340	0.9	0.5	82.3	High	Low	Peak Found	Low	High	Peak Found	Peak Found	Peak Found
FALSE	High	Master Protein	Q8BWT1	3-ketoacyl-CoA thiolase, mitochondrial OS=Mus musculus GN=Acaa2 PE=1 SV=3	0	74.751	56	19	93	19	1	397	41.8	8.09	134.2	19	cell organization and biogenesis;metabolic process;regulation of biological process;response to stimulus	membrane;mitochondrion;organelle lumen	catalytic activity;RNA binding	Pf00108, Pf02801, Pf02803	52538	ENSMUSG00000036880.9	Acaa2	18	Fatty acid metabolism; Valine, leucine and isoleucine degradation; Metabolic pathways; Fatty acid degradation; Fatty acid elongation	Fatty Acid Biosynthesis	0	122.1	91.5	67.2	70.9	133.7	54.5	64.8	195.3	High	High	High	Peak Found	High	High	High	Peak Found
FALSE	High	Master Protein	P16402	Histone H1.3 OS=Homo sapiens GN=HIST1H1D PE=1 SV=2	0	73.9	35	15	94	3	1	221	22.3	11.02	180.17	15	cell organization and biogenesis;metabolic process;regulation of biological process	chromosome;nucleus	DNA binding;RNA binding	Pf00538	3007	ENSG00000124575.6	HIST1H1D	6			11	21	31.7	44	564.6	14.6	5.5	31.2	87.4	High	High	High	High	High	High	High	Peak Found
FALSE	High	Master Protein	P16460	Argininosuccinate synthase OS=Mus musculus GN=Ass1 PE=1 SV=1	0	71.551	46	16	98	16	1	412	46.6	8.22	129.51	16	metabolic process;regulation of biological process;response to stimulus	cytoplasm;cytosol;endoplasmic reticulum;membrane;mitochondrion;nucleus;vacuole	catalytic activity;nucleotide binding;protein binding;RNA binding	Pf00764, Pf03054, Pf06508	11898	ENSMUSG00000076441.9	Ass1	2	Metabolic pathways; Biosynthesis of amino acids; Alanine, aspartate and glutamate metabolism; Arginine biosynthesis	Alanine and aspartate metabolism	0	151.8	97.8	73.3	186.1	118.9	30.8	49.8	91.7	High	High	High	High	High	High	High	Peak Found
FALSE	High	Master Protein	A0A075B5R1	Immunoglobulin heavy variable 5-17 (Fragment) OS=Mus musculus GN=Ighv5-17 PE=4 SV=1	0	70.565	34	4	103	3	1	117	12.9	8.28	365.02	4	cell organization and biogenesis;defense response;metabolic process;regulation of biological process;response to stimulus		protein binding	Pf07686		ENSMUSG00000095571.2		12			0	299.2	0.7	2.3	2.6	292.1	0.2	4.2	198.8	High	Peak Found	Peak Found	Peak Found	High	Peak Found	Peak Found	Peak Found
FALSE	High	Master Protein	P53395	Lipoamide acyltransferase component of branched-chain alpha-keto acid dehydrogenase complex, mitochondrial OS=Mus musculus GN=Dbt PE=1 SV=2	0	69.562	41	16	68	16	1	482	53.2	8.6	174.28	16	metabolic process	mitochondrion;organelle lumen	catalytic activity;protein binding	Pf00198, Pf00364, Pf02817	13171	ENSMUSG00000000340.10	Dbt	3	Valine, leucine and isoleucine degradation; Metabolic pathways; Propanoate metabolism		0	12.5	403.9	7.4	18.9	11.6	178.7	11.3	155.8	High	High	Peak Found	Peak Found	High	High	Low	Peak Found
FALSE	High	Master Protein	P01872	Ig mu chain C region OS=Mus musculus GN=Ighm PE=1 SV=2	0	68.324	43	15	88	1	1	454	49.9	7.01	128.28	15	cell organization and biogenesis;defense response;metabolic process;regulation of biological process;response to stimulus;transport	cell surface;cytosol;extracellular;membrane	protein binding;receptor activity;signal transducer activity	Pf07654, Pf07679	16019		Ighm	12			0	11.6		196.7		13	120.6	458.1		Peak Found	Not Found	Medium	Not Found	Peak Found	High	High	Not Found
FALSE	High	Master Protein	P43274	Histone H1.4 OS=Mus musculus GN=Hist1h1e PE=1 SV=2	0	66.274	35	14	70	2	1	219	22	11.11	129.54	14	cell organization and biogenesis;metabolic process;regulation of biological process	chromosome;nucleus	DNA binding;metal ion binding;nucleotide binding;protein binding;RNA binding	Pf00538	50709	ENSMUSG00000051627.2	Hist1h1e	13			0	13.8	21.9	23.3	722.2		1.9	16.9		Peak Found	High	High	High	Not Found	Peak Found	High	Not Found
FALSE	High	Master Protein	A0A075B5P6	Ig mu chain C region (Fragment) OS=Mus musculus GN=Ighm PE=1 SV=1	0	64.357	43	15	85	1	1	455	50	7.01	120.33	15				Pf07654, Pf07679		ENSMUSG00000076617.9		12			14	56.2	38.8	121.5	31.5	78.9	38.4	270.1	164.6	Not Found	Peak Found	High	Not Found	Not Found	Not Found	Not Found	Peak Found
FALSE	High	Master Protein	P02538	Keratin, type II cytoskeletal 6A OS=Homo sapiens GN=KRT6A PE=1 SV=3	0	63.78	31	17	67	6	1	564	60	8	96.06	17	cell death;cell differentiation;cell organization and biogenesis;defense response;metabolic process;regulation of biological process;response to stimulus	cytosol;membrane;nucleus	protein binding;structural molecule activity	Pf00038, Pf04111, Pf13166	3853	ENSG00000205420.10	KRT6A	12		Ectoderm Differentiation	3	23.2	19.8	30.6	30.7	5.3	193.3	175.4	321.7	Peak Found	Peak Found	Low	Peak Found	Peak Found	High	High	Peak Found
FALSE	High	Master Protein	A0A0A0MQF6	Glyceraldehyde-3-phosphate dehydrogenase OS=Mus musculus GN=Gapdh PE=1 SV=1	0	63.32	45	10	83	6	1	359	38.6	8.97	148.4	10	cell death;cell organization and biogenesis;defense response;development;metabolic process;regulation of biological process;response to stimulus	cytoplasm;cytoskeleton;cytosol;membrane;mitochondrion;nucleus	catalytic activity;enzyme regulator activity;nucleotide binding;protein binding	Pf00044, Pf02800	14433	ENSMUSG00000057666.18	Gapdh	6		Glycolysis and Gluconeogenesis	5	157.3	109	95.1	9.3	182.2	69	91.8	86.3	High	High	High	Peak Found	High	High	High	Peak Found
FALSE	High	Master Protein	P00329	Alcohol dehydrogenase 1 OS=Mus musculus GN=Adh1 PE=1 SV=2	0	63.226	40	13	110	13	1	375	39.7	8.1	181.23	13	metabolic process;response to stimulus	cytoplasm;cytosol;membrane;mitochondrion	catalytic activity;metal ion binding;nucleotide binding;protein binding	Pf00107, Pf08240	11522	ENSMUSG00000074207.10	Adh1	3	Drug metabolism - cytochrome P450; Retinol metabolism; Metabolic pathways; Fatty acid degradation; Glycolysis / Gluconeogenesis; Chemical carcinogenesis; Tyrosine metabolism; Metabolism of xenobiotics by cytochrome P450	Retinol metabolism	0	101.6	68.3	69.8	29.6	141.8	59.4	93	236.5	High	High	High	Low	High	High	High	Peak Found
FALSE	High	Master Protein	P11142	Heat shock cognate 71 kDa protein OS=Homo sapiens GN=HSPA8 PE=1 SV=1	0	61.87	31	17	100	16	1	646	70.9	5.52	139.31	17	cell communication;cell organization and biogenesis;metabolic process;regulation of biological process;response to stimulus;transport	cytoplasm;cytosol;endosome;extracellular;membrane;nucleus;organelle lumen;spliceosomal complex	catalytic activity;nucleotide binding;protein binding;RNA binding	Pf00012, Pf02463, Pf06723	3312	ENSG00000109971.13	HSPA8	11	Endocytosis; Longevity regulating pathway - multiple species; Epstein-Barr virus infection; Spliceosome; MAPK signaling pathway; Protein processing in endoplasmic reticulum; Toxoplasmosis; Measles; Influenza A; Estrogen signaling pathway; Legionellosis; Antigen processing and presentation	Parkin-Ubiquitin Proteasomal System pathway; MAPK Signaling Pathway; Exercise-induced Circadian Regulation	0	91.9	94.5	202.6	37.6	95.1	35.7	165.8	76.8	High	High	High	Peak Found	High	High	High	Peak Found
FALSE	High	Master Protein	Q03265	ATP synthase subunit alpha, mitochondrial OS=Mus musculus GN=Atp5a1 PE=1 SV=1	0	61.231	36	17	126	17	1	553	59.7	9.19	181.25	17	metabolic process;regulation of biological process;transport	membrane;mitochondrion	catalytic activity;nucleotide binding;protein binding;RNA binding;transporter activity	Pf00006, Pf00306, Pf02663, Pf02874, Pf05943	11946	ENSMUSG00000025428.15	Atp5a1	18	Metabolic pathways; Huntington's disease; Oxidative phosphorylation; Parkinson's disease; Alzheimer's disease	Oxidative phosphorylation; Electron Transport Chain	0	184.1	133.4	74.5	16	174.8	45.5	77.4	94.4	High	High	High	Peak Found	High	High	High	Peak Found
FALSE	High	Master Protein	Q3U3J1	2-oxoisovalerate dehydrogenase subunit alpha, mitochondrial OS=Mus musculus GN=Bckdha PE=1 SV=1	0	56.865	47	15	33	15	1	446	50.7	8.06	58.95	15	metabolic process	mitochondrion	catalytic activity;metal ion binding;protein binding	Pf00456, Pf00676	12039	ENSMUSG00000060376.7	Bckdha	7	Valine, leucine and isoleucine degradation; Metabolic pathways; Propanoate metabolism		0	35.5	241.4	2.3	33.5	34.5	148.9	2.7	301.3	Low	High	Peak Found	Peak Found	Peak Found	High	Peak Found	Peak Found
FALSE	High	Master Protein	P13647	Keratin, type II cytoskeletal 5 OS=Homo sapiens GN=KRT5 PE=1 SV=3	0	54.9	32	17	73	8	1	590	62.3	7.74	90.18	17	cell death;cell organization and biogenesis;metabolic process	cytoplasm;cytosol;membrane;mitochondrion;nucleus	catalytic activity;motor activity;protein binding;structural molecule activity	Pf00038, Pf01576, Pf02994, Pf03961, Pf04111, Pf05957, Pf12128	3852	ENSG00000186081.11	KRT5	12			0	28.9	5.1	62.3	9.1	27.1	126.4	291.7	249.5	Peak Found	Peak Found	High	Peak Found	Peak Found	High	High	Peak Found
FALSE	High	Master Protein	O35490	Betaine--homocysteine S-methyltransferase 1 OS=Mus musculus GN=Bhmt PE=1 SV=1	0	54.886	36	12	102	12	1	407	45	7.9	198.15	12	metabolic process	cytoplasm;cytosol	catalytic activity;metal ion binding;protein binding	Pf02574	12116	ENSMUSG00000069324.5; ENSMUSG00000074768.5	Bhmt	13; 18	Metabolic pathways; Cysteine and methionine metabolism; Glycine, serine and threonine metabolism	Glutathione and one carbon metabolism; One carbon metabolism and related pathways; One Carbon Metabolism	0	146.4	167.8	56.5	35.9	151.3	59	80.4	102.6	High	High	High	High	High	High	High	Peak Found
FALSE	High	Master Protein	Q8VCH0	3-ketoacyl-CoA thiolase B, peroxisomal OS=Mus musculus GN=Acaa1b PE=1 SV=1	0	51.81	42	14	98	5	1	424	44	8.51	133.06	14	metabolic process	mitochondrion	catalytic activity	Pf00108, Pf02803, Pf08541	235674	ENSMUSG00000010651.4	Acaa1b	9	PPAR signaling pathway; Fatty acid metabolism; Valine, leucine and isoleucine degradation; Metabolic pathways; Fatty acid degradation; alpha-Linolenic acid metabolism; Biosynthesis of unsaturated fatty acids; Peroxisome	PPAR signaling pathway	10	185	73.7	98.3	55.4	151.6	63.1	73.5	99.5	High	High	High	High	High	High	High	Not Found
FALSE	High	Master Protein	P08779	Keratin, type I cytoskeletal 16 OS=Homo sapiens GN=KRT16 PE=1 SV=4	0	45.714	33	13	51	6	1	473	51.2	5.05	80.43	13	cell death;cell differentiation;cell organization and biogenesis;cell proliferation;cellular component movement;defense response;regulation of biological process;response to stimulus	cytoskeleton;cytosol;nucleus	protein binding;structural molecule activity	Pf00038, Pf07888, Pf13514	3868	ENSG00000186832.8	KRT16	17			3	33.3		33.5	36.5	6.9	254.9	145.9	289	Peak Found	Not Found	Peak Found	Peak Found	Peak Found	High	High	Peak Found
FALSE	High	Master Protein	P47915	60S ribosomal protein L29 OS=Mus musculus GN=Rpl29 PE=1 SV=2	0	43.352	48	9	53	9	1	160	17.6	11.84	77.47	9	cell proliferation;metabolic process	ribosome	structural molecule activity	Pf01779	19944; 666642	ENSMUSG00000048758.14	Rpl29; Gm8210	9; 1	Ribosome	Cytoplasmic Ribosomal Proteins	0	0.6	0.8	0.9	332.6	0.5	0.2	0.4	464.1	High	High	High	High	High	High	High	High
FALSE	High	Master Protein	P47738	Aldehyde dehydrogenase, mitochondrial OS=Mus musculus GN=Aldh2 PE=1 SV=1	0	43.273	23	13	87	12	1	519	56.5	7.62	101.59	13	metabolic process;regulation of biological process	mitochondrion;organelle lumen	catalytic activity;nucleotide binding;protein binding	Pf00171	11669	ENSMUSG00000029455.14	Aldh2	5	Histidine metabolism; Pyruvate metabolism; Arginine and proline metabolism; Tryptophan metabolism; Valine, leucine and isoleucine degradation; Metabolic pathways; Lysine degradation; Fatty acid degradation; Glycolysis / Gluconeogenesis; beta-Alanine metabolism; Ascorbate and aldarate metabolism; Glycerolipid metabolism; Pentose and glucuronate interconversions	Fatty Acid Omega Oxidation; Tryptophan metabolism	1	141.2	112.6	71.8	1.9	161	105.6	142.5	63.6	High	High	High	Peak Found	High	High	High	Peak Found
FALSE	High	Master Protein	E9QPD7	Pyruvate carboxylase OS=Mus musculus GN=Pcx PE=1 SV=1	0	43.019	18	14	49	14	1	1179	129.7	6.71	85.14	14	metabolic process;regulation of biological process	cytoplasm;membrane;mitochondrion	catalytic activity;DNA binding;metal ion binding;nucleotide binding;protein binding	Pf00289, Pf00364, Pf00682, Pf02222, Pf02436, Pf02785, Pf02786, Pf07478, Pf08443, Pf13533, Pf13535, Pf15632	18563	ENSMUSG00000024892.15	Pcx	19	Pyruvate metabolism; Citrate cycle (TCA cycle); Metabolic pathways; Biosynthesis of amino acids; Carbon metabolism	Fatty Acid Biosynthesis; Glycolysis and Gluconeogenesis; TCA Cycle; Alanine and aspartate metabolism	0	170.9	72.1	58.7	39.7	180.8	42.6	58.7	176.6	High	High	High	Peak Found	High	High	High	Peak Found
FALSE	High	Master Protein	P10126	Elongation factor 1-alpha 1 OS=Mus musculus GN=Eef1a1 PE=1 SV=3	0	38.822	30	11	49	11	1	462	50.1	9.01	100.75	11	cell organization and biogenesis;metabolic process;regulation of biological process;response to stimulus	cytoplasm;cytoskeleton;cytosol;membrane;nucleus	catalytic activity;nucleotide binding;protein binding;RNA binding	Pf00009, Pf03143, Pf03144	13627	ENSMUSG00000037742.14	Eef1a1; LOC101056619	9	Legionellosis; RNA transport	Translation Factors; EGFR1 Signaling Pathway	0	154.4	157.9	54	36.9	165.4	97.8	69.6	63.9	High	High	High	Peak Found	High	High	High	Peak Found
FALSE	High	Master Protein	P54869	Hydroxymethylglutaryl-CoA synthase, mitochondrial OS=Mus musculus GN=Hmgcs2 PE=1 SV=2	0	38.765	21	11	92	11	1	508	56.8	8.41	156.36	11	metabolic process	membrane;mitochondrion;organelle lumen	catalytic activity	Pf01154, Pf08540, Pf08545	15360	ENSMUSG00000027875.12	Hmgcs2	3	PPAR signaling pathway; Valine, leucine and isoleucine degradation; Metabolic pathways; Terpenoid backbone biosynthesis; Butanoate metabolism; Synthesis and degradation of ketone bodies	PPAR signaling pathway; Synthesis and Degradation of Ketone Bodies	0	181.8	125.4	67.1	1.3	190.1	72.6	99.5	62.2	High	High	High	Peak Found	High	High	High	Peak Found
FALSE	High	Master Protein	Q8QZT1	Acetyl-CoA acetyltransferase, mitochondrial OS=Mus musculus GN=Acat1 PE=1 SV=1	0	37.295	36	10	56	10	1	424	44.8	8.51	82.63	10	cell organization and biogenesis;metabolic process;response to stimulus	membrane;mitochondrion;organelle lumen	catalytic activity;metal ion binding;protein binding	Pf00108, Pf00109, Pf02803	110446	ENSMUSG00000032047.5	Acat1	9	Fatty acid metabolism; Pyruvate metabolism; Tryptophan metabolism; Valine, leucine and isoleucine degradation; Metabolic pathways; Terpenoid backbone biosynthesis; Lysine degradation; Fatty acid degradation; Butanoate metabolism; Propanoate metabolism; Synthesis and degradation of ketone bodies; Carbon metabolism; Glyoxylate and dicarboxylate metabolism	Synthesis and Degradation of Ketone Bodies; Fatty Acid Beta Oxidation; Tryptophan metabolism	0	146.5	112.2	85.9	5.7	208.5	53.5	95.9	91.8	High	High	High	Peak Found	High	High	High	Peak Found
FALSE	High	Master Protein	P04406	Glyceraldehyde-3-phosphate dehydrogenase OS=Homo sapiens GN=GAPDH PE=1 SV=3	0	37.169	23	5	30	1	1	335	36	8.46	52.29	5	cell death;cell organization and biogenesis;defense response;metabolic process;regulation of biological process;response to stimulus	cytoplasm;cytoskeleton;cytosol;membrane;nucleus	catalytic activity;enzyme regulator activity;nucleotide binding;protein binding	Pf00044, Pf02800	2597	ENSG00000111640.14	GAPDH	12	HIF-1 signaling pathway; Carbon metabolism; Alzheimer's disease; Glycolysis / Gluconeogenesis; Biosynthesis of amino acids; Metabolic pathways	Cori Cycle; Glycolysis and Gluconeogenesis; Alzheimers Disease; Sudden Infant Death Syndrome (SIDS) Susceptibility Pathways	0							800		Not Found	Not Found	Not Found	Not Found	Not Found	Not Found	High	Not Found
FALSE	High	Master Protein	A0A0R4J083	Long-chain-specific acyl-CoA dehydrogenase, mitochondrial OS=Mus musculus GN=Acadl PE=1 SV=1	0	35.445	31	13	82	13	1	430	47.9	8.15	80.5	13	cell organization and biogenesis;metabolic process;regulation of biological process;response to stimulus	membrane;mitochondrion;organelle lumen	catalytic activity;nucleotide binding	Pf00441, Pf02770, Pf02771, Pf08028	11363	ENSMUSG00000026003.5	Acadl	1	PPAR signaling pathway; Fatty acid metabolism; Metabolic pathways; Fatty acid degradation	Fatty Acid Beta Oxidation; PPAR signaling pathway; Mitochondrial LC-Fatty Acid Beta-Oxidation	0	118.6	114.3	126.6	22.5	117.7	51.2	134	115.1	High	High	High	Peak Found	High	High	High	Peak Found
FALSE	High	Master Protein	Q20BD0	Heterogeneous nuclear ribonucleoprotein A/B OS=Mus musculus GN=Hnrnpab PE=1 SV=1	0	34.828	25	10	63	9	1	332	36.2	6.95	69.8	10	cell organization and biogenesis;metabolic process;regulation of biological process	cytoplasm;nucleus	DNA binding;protein binding;RNA binding	Pf00076, Pf08143, Pf13893, Pf14259	15384	ENSMUSG00000020358.17	Hnrnpab	11		mRNA processing	1	80.5	102.9	257.3	7	29.8	9.1	102	211.5	High	High	High	Peak Found	High	High	High	Peak Found
FALSE	High	Master Protein	Q921H8	3-ketoacyl-CoA thiolase A, peroxisomal OS=Mus musculus GN=Acaa1a PE=1 SV=1	0	34.244	31	10	78	1	1	424	43.9	8.44	103.07	10	metabolic process	membrane;mitochondrion	catalytic activity	Pf00108, Pf02803, Pf08541	113868	ENSMUSG00000036138.16	Acaa1a	9	PPAR signaling pathway; Fatty acid metabolism; Valine, leucine and isoleucine degradation; Metabolic pathways; Fatty acid degradation; alpha-Linolenic acid metabolism; Biosynthesis of unsaturated fatty acids; Peroxisome	PPAR signaling pathway	0	18.5	18.3			27	14.8		721.4	Low	Peak Found	Not Found	Not Found	Peak Found	High	Not Found	Peak Found
FALSE	High	Master Protein	P02533	Keratin, type I cytoskeletal 14 OS=Homo sapiens GN=KRT14 PE=1 SV=4	0	33.803	28	11	52	4	1	472	51.5	5.16	67.02	11	cell death;cell differentiation;cell organization and biogenesis;response to stimulus	cytoplasm;cytosol;nucleus	protein binding;structural molecule activity	Pf00038, Pf13514	3861	ENSG00000186847.5	KRT14	17		Corticotropin-releasing hormone signaling pathway	0	32.5	2.7	76.3	23.1	15.4	212.2	316	121.8	Peak Found	Peak Found	Low	Peak Found	Peak Found	High	High	Peak Found
FALSE	High	Master Protein	P42766	60S ribosomal protein L35 OS=Homo sapiens GN=RPL35 PE=1 SV=2	0	32.324	45	7	46	7	1	123	14.5	11.05	39.03	7	cell organization and biogenesis;metabolic process;transport	cytosol;membrane;ribosome	RNA binding;structural molecule activity	Pf00831	11224	ENSG00000136942.14	RPL35	9	Ribosome	Cytoplasmic Ribosomal Proteins	0	3.4	4.8	7.6	275.8	2.9	1.2	7.9	496.5	High	High	High	High	High	High	High	High
FALSE	High	Master Protein	Q64374	Regucalcin OS=Mus musculus GN=Rgn PE=1 SV=1	0	31.975	36	9	53	9	1	299	33.4	5.34	72.33	9	cellular homeostasis;metabolic process;regulation of biological process	cytoplasm;cytosol;extracellular;nucleus	catalytic activity;enzyme regulator activity;metal ion binding	Pf08450	19733	ENSMUSG00000023070.6	Rgn	X	Metabolic pathways; Pentose phosphate pathway; Ascorbate and aldarate metabolism; Carbon metabolism		0	121.6	31.8	38.3	7.3	296.2	117	120.9	66.9	High	High	High	Peak Found	High	High	High	Peak Found
FALSE	High	Master Protein	Q91VB8	Alpha globin 1 OS=Mus musculus GN=Hba-a1 PE=1 SV=1	0	31.005	63	7	66	5	1	142	15.1	8.22	80.58	7	response to stimulus;transport	membrane	antioxidant activity;catalytic activity;metal ion binding;protein binding;transporter activity	Pf00042	15122; 110257	ENSMUSG00000069919.7; ENSMUSG00000069917.7	Hba-a1; Hba-a2	11	African trypanosomiasis; Malaria		2	134.2	198.6	61.8	79.5	118.2	87.9	74.5	45.2	High	High	High	High	High	High	High	Peak Found
FALSE	High	Master Protein	Q922Q8	Leucine-rich repeat-containing protein 59 OS=Mus musculus GN=Lrrc59 PE=1 SV=1	0	28.634	35	8	20	8	1	307	34.9	9.52	53.94	8		endoplasmic reticulum;membrane;nucleus	protein binding;RNA binding	Pf12799, Pf13855	98238	ENSMUSG00000020869.8	Lrrc59	11			0	26.7	355.3	12.5	16	30.5	172.4	16.2	170.6	Peak Found	High	Peak Found	Peak Found	Peak Found	High	Peak Found	Peak Found
FALSE	High	Master Protein	Q9DBM2	Peroxisomal bifunctional enzyme OS=Mus musculus GN=Ehhadh PE=1 SV=4	0	27.291	16	12	33	12	1	718	78.3	9.13	26.99	12	metabolic process;transport	cytosol;mitochondrion	catalytic activity;protein binding	Pf00378, Pf00725, Pf02254, Pf02737	74147	ENSMUSG00000022853.6	Ehhadh	16	PPAR signaling pathway; Fatty acid metabolism; Tryptophan metabolism; Valine, leucine and isoleucine degradation; Metabolic pathways; Lysine degradation; Fatty acid degradation; Butanoate metabolism; beta-Alanine metabolism; Propanoate metabolism; Carbon metabolism; Peroxisome	PPAR signaling pathway; Mitochondrial LC-Fatty Acid Beta-Oxidation	0	27.1	15.3	24	4.4	21.3	9	16.2	682.8	High	High	High	Peak Found	High	High	High	Peak Found
FALSE	High	Master Protein	P02769	Serum albumin OS=Bos taurus GN=ALB PE=1 SV=4	0	26.087	13	8	33	8	1	607	69.2	6.18	74.83	8	cell communication;regulation of biological process;response to stimulus;transport	extracellular	DNA binding;metal ion binding	Pf00273	280717		ALB	6	Thyroid hormone synthesis		0	310	131	3.4	10	202.5	63.5	8.7	70.8	High	High	Peak Found	Peak Found	High	High	High	Peak Found
FALSE	High	Master Protein	B7Z4C8	60S ribosomal protein L31 OS=Homo sapiens GN=RPL31 PE=1 SV=1	0	25.717	22	4	12	4	1	130	15.1	10.37	27.82	4	cell organization and biogenesis;metabolic process;transport	cytosol;membrane;ribosome	protein binding;RNA binding;structural molecule activity	Pf01198	6160	ENSG00000071082.10	RPL31	2		Cytoplasmic Ribosomal Proteins	0	6.4	7.6	7.2	439.8	4	1.5	6.2	327.2	High	Peak Found	High	High	Peak Found	Peak Found	High	Peak Found
FALSE	High	Master Protein	P16401	Histone H1.5 OS=Homo sapiens GN=HIST1H1B PE=1 SV=3	0	25.639	25	6	18	2	1	226	22.6	10.92	19.02	6	cell organization and biogenesis;regulation of biological process	chromosome;nucleus	DNA binding;protein binding;RNA binding	Pf00538	3009	ENSG00000184357.4	HIST1H1B	6			0	13.7	80.3	117.1	300.4	25.8	15.5	100.7	146.3	Peak Found	Peak Found	Medium	High	Low	Peak Found	High	Peak Found
FALSE	High	Master Protein	P19096	Fatty acid synthase OS=Mus musculus GN=Fasn PE=1 SV=2	0	25.123	6	11	31	11	1	2504	272.3	6.58	27.74	11	cell differentiation;metabolic process;response to stimulus	cytoplasm;cytosol;Golgi;membrane;mitochondrion	catalytic activity;nucleotide binding;protein binding;RNA binding	Pf00106, Pf00107, Pf00109, Pf00550, Pf00698, Pf00975, Pf02801, Pf08241, Pf08242, Pf08659, Pf12847, Pf13489, Pf13602, Pf13847, Pf14765	14104	ENSMUSG00000025153.9	Fasn	11	Fatty acid metabolism; Insulin signaling pathway; Metabolic pathways; AMPK signaling pathway; Fatty acid biosynthesis	Fatty Acid Biosynthesis; Dysregulated miRNA Targeting in Insulin/PI3K-AKT Signaling	0	147.4	83.6	21.3	26	188	43.9	41.4	248.6	High	Medium	Peak Found	Peak Found	High	High	High	Peak Found
FALSE	High	Master Protein	Q6IFZ6	Keratin, type II cytoskeletal 1b OS=Mus musculus GN=Krt77 PE=1 SV=1	0	24.601	13	5	40	1	1	572	61.3	8.02	57.26	5		cytoskeleton	protein binding;structural molecule activity	Pf00038, Pf09728, Pf13166	406220	ENSMUSG00000067594.5	Krt77	15			0						800			Not Found	Not Found	Not Found	Not Found	Not Found	High	Not Found	Not Found
FALSE	High	Master Protein	P00366	Glutamate dehydrogenase 1, mitochondrial OS=Bos taurus GN=GLUD1 PE=1 SV=2	0	23.916	19	9	37	9	1	558	61.5	7.59	48.02	9	metabolic process	membrane;mitochondrion;organelle lumen	catalytic activity;nucleotide binding;protein binding	Pf00208, Pf02812	281785		GLUD1	28	Nitrogen metabolism; Proximal tubule bicarbonate reclamation; Alanine, aspartate and glutamate metabolism; Arginine biosynthesis; Metabolic pathways; D-Glutamine and D-glutamate metabolism; Carbon metabolism		0	77.1	47.3	20.8		227.6	78.4	87.4	261.4	High	Peak Found	Low	Low	High	High	High	Peak Found
FALSE	High	Master Protein	P41105	60S ribosomal protein L28 OS=Mus musculus GN=Rpl28 PE=1 SV=2	0	23.542	28	4	22	4	1	137	15.7	12.02	41.2	4	metabolic process;regulation of biological process	membrane;ribosome	RNA binding;structural molecule activity	Pf01778	19943	ENSMUSG00000030432.12	Rpl28	7	Ribosome	Cytoplasmic Ribosomal Proteins	0	0.5	0.2	0.4	266.1	1.3	0.1	0.2	531.2	High	High	Peak Found	High	Low	Peak Found	Medium	High
FALSE	High	Master Protein	P01644	Ig kappa chain V-V region HP R16.7 OS=Mus musculus PE=1 SV=1	0	23.31	54	4	50	2	1	108	11.9	7.97	46.51	4				Pf00047, Pf07679, Pf07686	56304		Ce9	6			2	151.7	56.5	147.1	3.4	139.4	41.4	227.4	33.1	High	High	High	Peak Found	High	High	High	Peak Found
FALSE	High	Master Protein	P63038	60 kDa heat shock protein, mitochondrial OS=Mus musculus GN=Hspd1 PE=1 SV=1	0	22.409	15	7	18	7	1	573	60.9	6.18	29.95	7	cell organization and biogenesis;cell proliferation;metabolic process;regulation of biological process;response to stimulus;transport	cell surface;cytoplasm;cytosol;endoplasmic reticulum;endosome;Golgi;membrane;mitochondrion;organelle lumen	catalytic activity;nucleotide binding;protein binding;RNA binding	Pf00118	15510	ENSMUSG00000025980.14	Hspd1	1	RNA degradation; Tuberculosis; Legionellosis; Type I diabetes mellitus	SIDS Susceptibility Pathways	0	81.3	110.5	94	25.7	102.4	85.1	151.7	149.3	High	High	High	Peak Found	High	High	High	Peak Found
FALSE	High	Master Protein	U3KQK0	Histone H2B OS=Homo sapiens GN=HIST1H2BN PE=1 SV=1	0	22.252	57	7	20	7	1	166	18.8	10.54	22.17	7	cell organization and biogenesis;metabolic process	chromosome;cytosol;nucleus	DNA binding;protein binding	Pf00125, Pf00808	8341	ENSG00000233822.4	HIST1H2BN	6		Exercise-induced Circadian Regulation	0	5.8	8.7	7.4	398.4	3.4	1.7	4.1	370.6	Peak Found	High	High	High	Peak Found	Medium	High	Peak Found
FALSE	High	Master Protein	P35700	Peroxiredoxin-1 OS=Mus musculus GN=Prdx1 PE=1 SV=1	0	21.997	43	9	55	9	1	199	22.2	8.12	53.95	9	cell proliferation;cellular homeostasis;defense response;metabolic process;regulation of biological process;response to stimulus	cytoplasm;cytosol;mitochondrion;nucleus;organelle lumen	antioxidant activity;catalytic activity;protein binding;RNA binding	Pf00578, Pf08534, Pf10417	18477	ENSMUSG00000028691.12	Prdx1	4	Peroxisome		0	162.9	153.3	74.7	3.7	159.1	77.5	105	63.8	High	High	High	Peak Found	High	High	High	Peak Found
FALSE	High	Master Protein	P01671	Ig kappa chain V-III region PC 7175 OS=Mus musculus PE=1 SV=1	0	21.551	44	3	25	1	1	111	12	7.37	56.32	3				Pf00047, Pf07679, Pf07686							1	1.8		392.8	18.2	2.1		78.4	306.7	Not Found	Not Found	High	Peak Found	Not Found	Not Found	Not Found	Peak Found
FALSE	High	Master Protein	P01655	Ig kappa chain V-III region PC 7132 OS=Mus musculus PE=1 SV=1	0	21.539	53	3	32	1	1	112	12	5.34	64.34	3	response to stimulus			Pf07686	626583		Igkv3-2	6			0	93.1		454.9		77.1	5.8	169.2		Peak Found	Not Found	High	Not Found	Peak Found	Low	High	Not Found
FALSE	High	Master Protein	P05202	Aspartate aminotransferase, mitochondrial OS=Mus musculus GN=Got2 PE=1 SV=1	0	21.362	16	6	34	6	1	430	47.4	9	69.67	6	metabolic process;response to stimulus;transport	cell surface;membrane;mitochondrion;organelle lumen	catalytic activity;protein binding;RNA binding	Pf00155	14719	ENSMUSG00000031672.8	Got2	8	Arginine and proline metabolism; Fat digestion and absorption; Metabolic pathways; Phenylalanine, tyrosine and tryptophan biosynthesis; Biosynthesis of amino acids; 2-Oxocarboxylic acid metabolism; Cysteine and methionine metabolism; Carbon metabolism; Alanine, aspartate and glutamate metabolism; Phenylalanine metabolism; Arginine biosynthesis; Tyrosine metabolism	Glycolysis and Gluconeogenesis; Alanine and aspartate metabolism	0	159.9	64.8	52	13	136.1	43.7	45.1	285.5	High	High	High	Peak Found	High	High	High	Peak Found
FALSE	High	Master Protein	P03977	Ig kappa chain V-III region 50S10.1 OS=Mus musculus PE=1 SV=1	0	21.334	44	3	30	1	1	111	12	5.06	64.34	3				Pf07686							1	132.5	87.9	217.5		32.7	14.4	87.4	227.6	Peak Found	Peak Found	High	Not Found	Not Found	Not Found	Low	Not Found
FALSE	High	Master Protein	Q9DCJ5	NADH dehydrogenase [ubiquinone] 1 alpha subcomplex subunit 8 OS=Mus musculus GN=Ndufa8 PE=1 SV=3	0	21.113	21	3	13	3	1	172	20	8.46	23.23	3	cell organization and biogenesis;metabolic process;transport	membrane;mitochondrion	protein binding	Pf06747	68375	ENSMUSG00000026895.7	Ndufa8	2	Metabolic pathways; Huntington's disease; Non-alcoholic fatty liver disease (NAFLD); Oxidative phosphorylation; Parkinson's disease; Alzheimer's disease	Oxidative phosphorylation; Electron Transport Chain	0	2.6	3.3	1.5	90.6	1.4	0.5	1.5	698.7	High	High	Peak Found	High	High	Peak Found	High	High
FALSE	High	Master Protein	P00761	Trypsin OS=Sus scrofa PE=1 SV=1	0	20.795	23	4	180	4	1	231	24.4	7.18	326.6	4	metabolic process	extracellular	catalytic activity;metal ion binding	Pf00089							0	69.1	68	213.7	120.1	72.4	26.1	229.8	0.7	High	High	High	High	High	High	High	Peak Found
FALSE	High	Master Protein	P15105	Glutamine synthetase OS=Mus musculus GN=Glul PE=1 SV=6	0	20.148	17	5	18	5	1	373	42.1	7.08	38.24	5	cell communication;cell organization and biogenesis;cell proliferation;metabolic process;regulation of biological process;response to stimulus	cytoplasm;cytosol;endoplasmic reticulum;mitochondrion;nucleus	catalytic activity;metal ion binding;nucleotide binding;protein binding	Pf00120, Pf03951	14645	ENSMUSG00000026473.15	Glul	1	GABAergic synapse; Metabolic pathways; Nitrogen metabolism; Biosynthesis of amino acids; Glutamatergic synapse; Alanine, aspartate and glutamate metabolism; Arginine biosynthesis; Glyoxylate and dicarboxylate metabolism		0	189	155.2	37.2		191.1	67.7	54.2	105.6	High	High	High	Not Found	High	High	High	Peak Found
FALSE	High	Master Protein	Q99LB7	Sarcosine dehydrogenase, mitochondrial OS=Mus musculus GN=Sardh PE=1 SV=1	0	20.045	11	7	20	7	1	919	101.6	6.74	27.26	7	metabolic process	mitochondrion;organelle lumen	catalytic activity;nucleotide binding	Pf01266, Pf01571, Pf08669	192166	ENSMUSG00000009614.16	Sardh	2	Metabolic pathways; Glycine, serine and threonine metabolism	One carbon metabolism and related pathways	0	123.3	78.5	26	31.1	242.8	63	67.6	167.8	High	High	Peak Found	Peak Found	High	High	High	Peak Found
FALSE	High	Master Protein	A0A075B5V1	Immunoglobulin heavy variable 1-31 OS=Mus musculus GN=Ighv1-31 PE=4 SV=1	0	18.541	51	4	21	1	1	98	11	8.73	34.29	4				Pf07686		ENSMUSG00000096649.2	LOC634100	12			0	224.5	118.8	250.6		30.4	2.9	74.9	97.8	High	High	High	Not Found	High	High	High	Peak Found
FALSE	High	Master Protein	P01664	Ig kappa chain V-III region CBPC 101 OS=Mus musculus PE=1 SV=1	0	18.349	31	2	22	1	1	111	12	4.56	49.99	2				Pf00047, Pf07679, Pf07686							0			323.9	121.3			354.8		Not Found	Not Found	High	Peak Found	Not Found	Not Found	High	Not Found
FALSE	High	Master Protein	F8VPN4	Amylo-1,6-glucosidase, 4-alpha-glucanotransferase OS=Mus musculus GN=Agl PE=1 SV=1	0	18.024	8	9	24	9	1	1532	174.2	6.74	10.98	9	metabolic process;response to stimulus	cytoplasm;endoplasmic reticulum;nucleus	catalytic activity;protein binding	Pf00128, Pf06202, Pf14699, Pf14701, Pf14702	77559	ENSMUSG00000033400.14	Agl	3	Metabolic pathways; Starch and sucrose metabolism	Glycogen Metabolism	0	57.1	32.3	66.7	35.2	49.3	38.9	110.5	410	High	Medium	High	Peak Found	High	High	High	Peak Found
FALSE	High	Master Protein	A8DUK4	Beta-globin OS=Mus musculus GN=Hbbt1 PE=1 SV=1	0	17.89	41	6	40	6	1	147	15.7	7.69	84.69	6	regulation of biological process;transport		antioxidant activity;catalytic activity;metal ion binding;protein binding;transporter activity	Pf00042	100503605; 101488143; 15129	ENSMUSG00000073940.3; ENSMUSG00000052305.6	Beta-s; Hbb-bs; Hbb-bt; Hbb-b1	7	African trypanosomiasis; Malaria		0	118.4	124.4	62.5	4.9	144.5	58.4	160.2	126.6	High	High	High	Peak Found	High	High	High	Peak Found
FALSE	High	Master Protein	P60710	Actin, cytoplasmic 1 OS=Mus musculus GN=Actb PE=1 SV=1	0	17.802	21	6	57	6	1	375	41.7	5.48	82.84	6	cell organization and biogenesis;response to stimulus	cytoplasm;cytoskeleton;cytosol;membrane;nucleus	DNA binding;nucleotide binding;protein binding	Pf00022	11461	ENSMUSG00000029580.14	Actb	5	Oxytocin signaling pathway; Leukocyte transendothelial migration; Hypertrophic cardiomyopathy (HCM); Regulation of actin cytoskeleton; Arrhythmogenic right ventricular cardiomyopathy (ARVC); Focal adhesion; Hippo signaling pathway; Platelet activation; Dilated cardiomyopathy; Adherens junction; Phagosome; Proteoglycans in cancer; Salmonella infection; Thyroid hormone signaling pathway; Rap1 signa…	Myometrial Relaxation and Contraction Pathways; Regulation of Actin Cytoskeleton; Focal Adhesion	0	215.2	160	56.7	5.3	178.3	47.7	67.4	69.4	High	High	High	Peak Found	High	High	High	Peak Found
FALSE	High	Master Protein	Q9WVL0	Maleylacetoacetate isomerase OS=Mus musculus GN=Gstz1 PE=1 SV=1	0	17.561	38	6	33	6	1	216	24.3	7.85	24.35	6	metabolic process	cytoplasm;mitochondrion	catalytic activity;protein binding	Pf00043, Pf02798, Pf13409, Pf13417	14874	ENSMUSG00000021033.10	Gstz1	12	Metabolic pathways; Tyrosine metabolism	Metapathway biotransformation	0	166.6	68.3	62.5	7.7	186.1	49.6	61.6	197.6	High	High	Low	Peak Found	High	High	High	Peak Found
FALSE	High	Master Protein	P01660	Ig kappa chain V-III region PC 3741/TEPC 111 OS=Mus musculus PE=1 SV=1	0	17.491	31	3	24	2	1	111	12.1	5.38	56.83	3				Pf00047, Pf07679, Pf07686			LOC676215				1	66.1	11.2	379.3	2.5	61.7	4.9	211.5	62.8	High	Peak Found	High	Not Found	High	Peak Found	High	Not Found
FALSE	High	Master Protein	P01643	Ig kappa chain V-V region MOPC 173 OS=Mus musculus PE=1 SV=1	0	17.352	42	3	27	1	1	108	11.8	9.1	15.12	3				Pf07686							0	24.9	304.7	8.9			344.4		117.1	Peak Found	Peak Found	High	Not Found	Not Found	Peak Found	Not Found	Peak Found
FALSE	High	Master Protein	P11352	Glutathione peroxidase 1 OS=Mus musculus GN=Gpx1 PE=1 SV=2	0	17.341	47	6	37	6	1	201	22.3	7.21	38.07	6	cell death;cell differentiation;cell proliferation;cellular component movement;cellular homeostasis;metabolic process;regulation of biological process;response to stimulus	cytoplasm;cytosol;mitochondrion;nucleus	antioxidant activity;catalytic activity;protein binding	Pf00255	14775	ENSMUSG00000063856.7	Gpx1	9	Glutathione metabolism; Amyotrophic lateral sclerosis (ALS); Thyroid hormone synthesis; Huntington's disease; Arachidonic acid metabolism	Oxidative Stress; Selenium metabolism/Selenoproteins; Metapathway biotransformation; Folic Acid Network; Glutathione and one carbon metabolism; Glutathione metabolism; TYROBP Causal Network; One carbon metabolism and related pathways; Selenium Micronutrient Network	0	111.6	127	68.5	10.1	198.3	61.6	105.3	117.4	High	High	High	Peak Found	High	High	High	Peak Found
FALSE	High	Master Protein	Q91X83	S-adenosylmethionine synthase isoform type-1 OS=Mus musculus GN=Mat1a PE=1 SV=1	0	17.15	16	7	43	7	1	396	43.5	5.82	37.42	7	cell organization and biogenesis;metabolic process	cytosol	catalytic activity;metal ion binding;nucleotide binding;protein binding	Pf00438, Pf02772, Pf02773	11720	ENSMUSG00000037798.6	Mat1a	14	Metabolic pathways; Biosynthesis of amino acids; Cysteine and methionine metabolism	One Carbon Metabolism; Methylation; Glutathione and one carbon metabolism; One carbon metabolism and related pathways	0	283.9	104.4	22.3	15.4	277.4	45.4	24.1	27.2	High	High	High	Low	High	High	High	Peak Found
FALSE	High	Master Protein	P07305	Histone H1.0 OS=Homo sapiens GN=H1F0 PE=1 SV=3	0	17.015	17	4	11	4	1	194	20.9	10.84	16.04	4	cell organization and biogenesis;metabolic process	chromosome;cytoskeleton;Golgi;nucleus	DNA binding;protein binding;RNA binding	Pf00538	3005	ENSG00000189060.5	H1F0	22			0	4	3.9	7.5	776.3	2.4	1	4.9		Peak Found	Peak Found	High	High	Peak Found	Peak Found	Peak Found	Not Found
FALSE	High	Master Protein	P62918	60S ribosomal protein L8 OS=Mus musculus GN=Rpl8 PE=1 SV=2	0	16.754	16	3	14	3	1	257	28	11.03	24.8	3	metabolic process;response to stimulus	cytoplasm;membrane;ribosome	protein binding;RNA binding;structural molecule activity	Pf00181, Pf03947	26961	ENSMUSG00000003970.8	Rpl8	15	Ribosome	TNF-alpha NF-kB Signaling Pathway; mRNA processing; Cytoplasmic Ribosomal Proteins	0	1.9	1.2	0.9	159.4	1.2	0.2	0.7	634.5	High	High	Medium	High	High	Peak Found	High	Peak Found
FALSE	High	Master Protein	Q9DCW4	Electron transfer flavoprotein subunit beta OS=Mus musculus GN=Etfb PE=1 SV=3	0	16.498	36	7	35	7	1	255	27.6	8.1	52.86	7	metabolic process;transport	cytosol;mitochondrion;organelle lumen		Pf01012	110826	ENSMUSG00000004610.4	Etfb	7			0	121	130.7	76.9	2.5	190.2	56	114.6	108.2	High	High	High	Peak Found	High	High	High	Peak Found
FALSE	High	Master Protein	P08238	Heat shock protein HSP 90-beta OS=Homo sapiens GN=HSP90AB1 PE=1 SV=4	0	16.433	14	7	27	7	1	724	83.2	5.03	40.27	7	cell organization and biogenesis;metabolic process;regulation of biological process;response to stimulus;transport	cell surface;cytoplasm;cytosol;extracellular;membrane;mitochondrion;nucleus;organelle lumen	enzyme regulator activity;nucleotide binding;protein binding;RNA binding	Pf00183, Pf02518, Pf13589	3326	ENSG00000096384.19	HSP90AB1	6	NOD-like receptor signaling pathway; Progesterone-mediated oocyte maturation; Pathways in cancer; Prostate cancer; Protein processing in endoplasmic reticulum; Estrogen signaling pathway; PI3K-Akt signaling pathway; Antigen processing and presentation	Focal Adhesion-PI3K-Akt-mTOR-signaling pathway; NRF2 pathway	0	123.7	42.6	53.1	25.5	121.8	67.6	67.7	297.9	High	High	High	Peak Found	High	High	High	Peak Found
FALSE	High	Master Protein	O77727	Keratin, type I cytoskeletal 15 OS=Ovis aries GN=KRT15 PE=2 SV=1	0	16.186	13	7	28	1	1	453	48.7	4.79	31.1	7			structural molecule activity	Pf00038, Pf13514	101117682		LOC101117682; KRT15	11			0									Peak Found	Peak Found	Not Found	Not Found	Peak Found	Peak Found	High	Not Found
FALSE	High	Master Protein	A0A075B5M7	Immunoglobulin kappa variable 5-39 OS=Mus musculus GN=Igkv5-39 PE=1 SV=7	0	16.144	47	3	25	3	1	95	10.3	6.25	35.23	3				Pf00047, Pf07679, Pf07686		ENSMUSG00000076569.3		6			0	73.9	3.5	119	6	111.8	56.8	276.5	152.6	Peak Found	Peak Found	High	Peak Found	High	High	High	Peak Found
FALSE	High	Master Protein	P34914	Bifunctional epoxide hydrolase 2 OS=Mus musculus GN=Ephx2 PE=1 SV=2	0	15.978	13	5	14	5	1	554	62.5	6.19	23.26	5	defense response;metabolic process;regulation of biological process;response to stimulus	cytoplasm;cytosol	catalytic activity;metal ion binding;protein binding	Pf00561, Pf00702, Pf12146, Pf12695, Pf12697, Pf13242, Pf13419	13850	ENSMUSG00000022040.7	Ephx2	14	Metabolic pathways; Arachidonic acid metabolism; Peroxisome	Metapathway biotransformation; Arachidonate Epoxygenase Epoxide Hydrolase	0	41.6	23.6	10.5	30	128.2	26.1	56.9	483.1	Low	Peak Found	Peak Found	Peak Found	High	High	High	Peak Found
FALSE	High	Master Protein	A0A0B4J1I8	Immunoglobulin kappa variable 4-59 (Fragment) OS=Mus musculus GN=Igkv4-59 PE=4 SV=1	0	15.681	14	4	111	4	1	117	12.7	7.97	142.83	4	response to stimulus			Pf00047, Pf07686	667683	ENSMUSG00000094006.2	Igkv4-59	6			0	390.7	0.3	0.3	0.3	405.9	0.1	0.6	1.8	High	Peak Found	Peak Found	Peak Found	High	Peak Found	Medium	Peak Found
FALSE	High	Master Protein	E9QJW0	Microsomal glutathione S-transferase 1 OS=Mus musculus GN=Mgst1 PE=1 SV=1	0	15.577	23	4	17	4	1	229	25.8	9.91	29.7	4	cell differentiation;cell organization and biogenesis;metabolic process;response to stimulus	endoplasmic reticulum;membrane;mitochondrion;nucleus	antioxidant activity;catalytic activity;protein binding	Pf01124	56615	ENSMUSG00000008540.11	Mgst1	6		Oxidative Stress; Metapathway biotransformation	0	151.9	57.4	63	32.1	61.6	114.5	65.4	254.2	High	Peak Found	Low	Peak Found	Low	High	High	Peak Found
FALSE	High	Master Protein	P01657	Ig kappa chain V-III region PC 2413 OS=Mus musculus PE=1 SV=1	0	15.371	24	2	19	1	1	111	11.9	5.33	49.78	2				Pf00047, Pf07679, Pf07686							0	296.1	157.9	262.1		38.6	10.7	34.7		Peak Found	Peak Found	High	Not Found	Peak Found	Low	Medium	Not Found
FALSE	High	Master Protein	Q14103	Heterogeneous nuclear ribonucleoprotein D0 OS=Homo sapiens GN=HNRNPD PE=1 SV=1	0	14.785	22	6	13	5	1	355	38.4	7.81	9.66	6	metabolic process;regulation of biological process;response to stimulus	cytoplasm;cytosol;nucleus	DNA binding;protein binding;RNA binding	Pf00076, Pf13893, Pf14259	3184	ENSG00000138668.18	HNRNPD	4		mRNA Processing	0	112.6	82.1	297.7		13.8	7.2	43.7	242.9	High	High	High	Not Found	Low	Peak Found	Peak Found	Peak Found
FALSE	High	Master Protein	A0A075B5N9	Immunoglobulin kappa variable 3-7 OS=Mus musculus GN=Igkv3-7 PE=4 SV=7	0	14.465	30	2	14	1	1	99	10.8	6.25	44.51	2				Pf00047, Pf07679, Pf07686		ENSMUSG00000076598.3		6			0							98.9	701.1	Not Found	Not Found	Not Found	Not Found	Not Found	Not Found	High	Peak Found
FALSE	High	Master Protein	P17182	Alpha-enolase OS=Mus musculus GN=Eno1 PE=1 SV=3	0	14.267	23	6	26	6	1	434	47.1	6.8	17.7	6	metabolic process;regulation of biological process;response to stimulus	cell surface;cytoplasm;cytosol;membrane;nucleus	catalytic activity;DNA binding;metal ion binding;protein binding;RNA binding	Pf00113, Pf03952, Pf13378	13806; 433182	ENSMUSG00000059040.4; ENSMUSG00000063524.13	Eno1; Gm5506; Eno1b	4; 18	RNA degradation; Metabolic pathways; Biosynthesis of amino acids; Glycolysis / Gluconeogenesis; HIF-1 signaling pathway; Carbon metabolism	Glycolysis and Gluconeogenesis	0	10.9	11.7	70.1	25.1	12.7	2.4	239.3	427.8	High	High	High	Peak Found	High	High	High	Peak Found
FALSE	High	Master Protein	Q99LC5	Electron transfer flavoprotein subunit alpha, mitochondrial OS=Mus musculus GN=Etfa PE=1 SV=2	0	14.233	24	4	10	4	1	333	35	8.38	8.75	4	metabolic process;transport	mitochondrion;organelle lumen	catalytic activity;nucleotide binding;protein binding	Pf00766, Pf01012	110842	ENSMUSG00000032314.14	Etfa	9			0	21.6	4.7	80.9	40.5	34.9	9.8	107.1	500.5	Peak Found	High	Low	Peak Found	High	High	High	Peak Found
FALSE	High	Master Protein	A0A075B5V0	Immunoglobulin heavy variable 1-26 (Fragment) OS=Mus musculus GN=Ighv1-26 PE=4 SV=1	0	14.061	39	4	10	1	1	117	12.9	8.41	12.15	4	cell organization and biogenesis;defense response;metabolic process;regulation of biological process;response to stimulus		protein binding	Pf07686		ENSMUSG00000094546.1		12			3	42.8	25.3	596.7		4.5	15.2	115.5		Not Found	Not Found	High	Not Found	Not Found	Not Found	Not Found	Not Found
FALSE	High	Master Protein	Q9DB20	ATP synthase subunit O, mitochondrial OS=Mus musculus GN=Atp5o PE=1 SV=1	0	13.281	18	3	19	3	1	213	23.3	9.99	42.27	3	metabolic process;transport	membrane;mitochondrion;nucleus	catalytic activity;protein binding;transporter activity	Pf00213	28080; 102641678	ENSMUSG00000022956.10	Atp5o; LOC100047429; LOC102641678	16; 3	Metabolic pathways; Huntington's disease; Oxidative phosphorylation; Parkinson's disease; Alzheimer's disease	Oxidative phosphorylation; Electron Transport Chain	0	41.8	45.2	38.6	45.2	40.2	17.9	45.9	525.2	High	High	High	High	High	High	High	Peak Found
FALSE	High	Master Protein	H3BJW3	Cleavage and polyadenylation-specificity factor subunit 6 OS=Mus musculus GN=Cpsf6 PE=1 SV=1	0	12.625	7	2	9	2	1	588	63.4	7.71	13.94	2	cell organization and biogenesis;metabolic process	membrane;nucleus	RNA binding	Pf00076, Pf14259	432508	ENSMUSG00000055531.12	Cpsf6	10			0		117.3				36.8		646	Not Found	High	Not Found	Not Found	Not Found	High	Not Found	Peak Found
FALSE	High	Master Protein	Q9QXE0	2-hydroxyacyl-CoA lyase 1 OS=Mus musculus GN=Hacl1 PE=1 SV=2	0	12.34	11	4	8	4	1	581	63.6	6.27	2.25	4	cell organization and biogenesis;metabolic process		catalytic activity;metal ion binding;protein binding	Pf00205, Pf02775, Pf02776	56794	ENSMUSG00000021884.17	Hacl1	14	Peroxisome		0	153.2	130.1	112.5		223.3	64	116.9		High	Peak Found	Peak Found	Not Found	High	High	Peak Found	Not Found
FALSE	High	Master Protein	Q6P3A8	2-oxoisovalerate dehydrogenase subunit beta, mitochondrial OS=Mus musculus GN=Bckdhb PE=1 SV=2	0	12.083	28	4	7	4	1	390	42.9	6.7	14.97	4	metabolic process	membrane;mitochondrion;organelle lumen	catalytic activity;protein binding	Pf02779, Pf02780	12040	ENSMUSG00000032263.14	Bckdhb	9	Valine, leucine and isoleucine degradation; Metabolic pathways; Propanoate metabolism		0	20.6	240.3			21.3	134.7		383.1	Peak Found	High	Not Found	Not Found	Peak Found	High	Not Found	Peak Found
FALSE	High	Master Protein	A2AE89	Glutathione S-transferase Mu 1 OS=Mus musculus GN=Gstm1 PE=1 SV=2	0	11.919	23	5	20	5	1	244	28.5	8.19	26.81	5	metabolic process;response to stimulus	cytoplasm;cytosol;extracellular	catalytic activity;metal ion binding;protein binding	Pf00043, Pf02798, Pf13417, Pf14497	14862	ENSMUSG00000058135.12	Gstm1	3		Aflatoxin B1 metabolism; Estrogen metabolism; Metapathway biotransformation	0	38	39.8	19.4	340.3	101.5	38.6	73.3	149.1	High	High	Low	Peak Found	High	High	High	Peak Found
FALSE	High	Master Protein	Q8CHT0	Delta-1-pyrroline-5-carboxylate dehydrogenase, mitochondrial OS=Mus musculus GN=Aldh4a1 PE=1 SV=3	0	11.87	15	5	14	5	1	562	61.8	8.24	13.73	5	cell organization and biogenesis;metabolic process	mitochondrion;organelle lumen	catalytic activity;protein binding	Pf00171, Pf06810	212647	ENSMUSG00000028737.15	Aldh4a1	4	Arginine and proline metabolism; Metabolic pathways; Alanine, aspartate and glutamate metabolism		0	138.7	101.5	18.3	14.5	381.5	51.2	94.3		Peak Found	High	Peak Found	Peak Found	High	High	Low	Not Found
FALSE	High	Master Protein	Q8VC30	Triokinase/FMN cyclase OS=Mus musculus GN=Tkfc PE=1 SV=1	0	11.797	14	5	26	5	1	578	59.7	6.92	30.28	5	metabolic process;regulation of biological process	nucleus	catalytic activity;metal ion binding;nucleotide binding;protein binding	Pf02733, Pf02734	225913	ENSMUSG00000034371.8	Dak; Tkfc	19	Metabolic pathways; RIG-I-like receptor signaling pathway; Carbon metabolism; Glycerolipid metabolism; Fructose and mannose metabolism		0	126.2	69.6	76	20.6	101.4	65.2	99.7	241.3	High	Low	High	Peak Found	High	High	High	Peak Found
FALSE	High	Master Protein	P00004	Cytochrome c OS=Equus caballus GN=CYCS PE=1 SV=2	0	11.526	25	3	65	2	1	105	11.8	9.57	86.18	3	cell death;cell organization and biogenesis;metabolic process;regulation of biological process;transport	cytosol;mitochondrion	metal ion binding;protein binding	Pf00034, Pf13442, Pf14495	100053958		CYCS	4			0	83.3	93.1	300.9	0.4	80.6	31	210.6		High	High	High	Peak Found	High	High	High	Not Found
FALSE	High	Master Protein	P01662	Ig kappa chain V-III region ABPC 22/PC 9245 OS=Mus musculus PE=1 SV=1	0	11.46	31	2	19	1	1	111	12	5.06	18.11	2				Pf00047, Pf07679, Pf07686, Pf13927							0			235.5	115.5	16.7	7.2	425		Not Found	Not Found	High	Peak Found	Peak Found	Peak Found	High	Not Found
FALSE	High	Master Protein	E9QNN1	ATP-dependent RNA helicase A OS=Mus musculus GN=Dhx9 PE=1 SV=1	0	11.431	4	6	10	6	1	1384	149.6	6.83	8.89	6	cell death;cell differentiation;cell organization and biogenesis;defense response;metabolic process;regulation of biological process;response to stimulus;transport	cytoplasm;cytoskeleton;membrane;nucleus;ribosome	catalytic activity;DNA binding;metal ion binding;nucleotide binding;protein binding;RNA binding	Pf00035, Pf00270, Pf00271, Pf04408, Pf07717	13211	ENSMUSG00000042699.11	Dhx9	1		mRNA processing; PluriNetWork	0	153.1	74.2	272.2	14.5	29	5.5	49.3	202.2	High	Peak Found	High	Peak Found	Peak Found	Peak Found	Low	Peak Found
FALSE	High	Master Protein	P00558	Phosphoglycerate kinase 1 OS=Homo sapiens GN=PGK1 PE=1 SV=3	0	11.29	12	3	8	3	1	417	44.6	8.1	6.24	3	cell differentiation;metabolic process;regulation of biological process;response to stimulus	cytoplasm;cytosol;membrane	catalytic activity;nucleotide binding;protein binding	Pf00162	5230	ENSG00000102144.13	PGK1	X	HIF-1 signaling pathway; Carbon metabolism; Glycolysis / Gluconeogenesis; Biosynthesis of amino acids; Metabolic pathways	Photodynamic therapy-induced HIF-1 survival signaling; Cori Cycle; Glycolysis and Gluconeogenesis	0	51.4	29.8	4.1	14.8	157.3	49.3	176.6	316.8	Peak Found	Peak Found	Peak Found	Peak Found	High	High	Medium	Peak Found
FALSE	High	Master Protein	E9Q8I0	Complement factor H OS=Mus musculus GN=Cfh PE=1 SV=1	0	11.14	3	3	16	3	1	1252	141.2	7.11	22.91	3	defense response;metabolic process;regulation of biological process;response to stimulus	cytoplasm;extracellular;membrane;nucleus	protein binding	Pf00084	12628	ENSMUSG00000026365.15	Cfh	1	Staphylococcus aureus infection; Complement and coagulation cascades	Complement and Coagulation Cascades	0	73.2	10.2	136		172.7	45.9	164	197.9	High	Peak Found	High	Not Found	High	High	High	Peak Found
FALSE	High	Master Protein	A0A0R4J140	Clustered mitochondria protein homolog OS=Mus musculus GN=Cluh PE=1 SV=1	0	10.939	4	5	11	5	1	1353	151.7	6.02	12.8	5	cell organization and biogenesis	cytoplasm	protein binding;RNA binding	Pf12807, Pf13236, Pf13374, Pf13424, Pf15044	74148	ENSMUSG00000020741.17	1300001I01Rik; Cluh	11			0	482.2	29.9		20	262.8	5.2			High	Peak Found	Not Found	Peak Found	High	Peak Found	Not Found	Not Found
FALSE	High	Master Protein	Q8BMS1	Trifunctional enzyme subunit alpha, mitochondrial OS=Mus musculus GN=Hadha PE=1 SV=1	0	10.908	8	5	20	5	1	763	82.6	9.14	22.67	5	metabolic process;response to stimulus	membrane;mitochondrion;organelle lumen	catalytic activity;nucleotide binding;protein binding	Pf00378, Pf00725, Pf02737	97212	ENSMUSG00000025745.11	Hadha	5	Fatty acid metabolism; Tryptophan metabolism; Valine, leucine and isoleucine degradation; Metabolic pathways; Lysine degradation; Fatty acid degradation; Butanoate metabolism; beta-Alanine metabolism; Propanoate metabolism; Fatty acid elongation; Carbon metabolism; Biosynthesis of unsaturated fatty acids	Fatty Acid Beta Oxidation; Mitochondrial LC-Fatty Acid Beta-Oxidation	0	163.9	100.6	64.4	17.5	135.8	71.5	74.1	172.2	High	Low	Peak Found	Peak Found	High	High	Medium	Peak Found
FALSE	High	Master Protein	A0A075B5K2	Immunoglobulin kappa chain variable 9-124 OS=Mus musculus GN=Igkv9-124 PE=1 SV=7	0	10.889	35	3	12	3	1	95	10.4	5.01	5.72	3				Pf00047, Pf07679, Pf07686		ENSMUSG00000096632.2		6			0	72.3	56.4	152.1		7.9	226.9	109.8	174.5	High	Peak Found	High	Not Found	Peak Found	High	High	Peak Found
FALSE	High	Master Protein	P05062	Fructose-bisphosphate aldolase B OS=Homo sapiens GN=ALDOB PE=1 SV=2	0	10.19	13	4	14	4	1	364	39.4	7.87	17.62	4	cell organization and biogenesis;metabolic process;regulation of biological process	cytoplasm;cytoskeleton;cytosol	catalytic activity;protein binding	Pf00274	229	ENSG00000136872.17	ALDOB	9	Carbon metabolism; Fructose and mannose metabolism; Pentose phosphate pathway; Glycolysis / Gluconeogenesis; Biosynthesis of amino acids; Metabolic pathways	Glycolysis and Gluconeogenesis; Polyol Pathway	0	126.1	134.1	29.9		155.7	33.8	59.2	261.2	High	High	High	Not Found	High	High	High	Peak Found
FALSE	High	Master Protein	A0A0A0MQ68	Glutaryl-CoA dehydrogenase, mitochondrial OS=Mus musculus GN=Gcdh PE=1 SV=1	0	10.123	13	3	17	3	1	447	49.5	8.72	26.66	3	metabolic process	membrane;mitochondrion	catalytic activity;nucleotide binding	Pf00441, Pf02770, Pf02771, Pf08028	270076	ENSMUSG00000003809.14	Gcdh	8	Tryptophan metabolism; Metabolic pathways; Lysine degradation; Fatty acid degradation	Tryptophan metabolism; Fatty Acid Beta Oxidation	0	157.8	151.8	185.3		129.9	54.7	120.5		High	High	High	Not Found	High	High	High	Not Found
FALSE	High	Master Protein	A0A140T8M4	Immunoglobulin kappa variable 8-19 OS=Mus musculus GN=Igkv8-19 PE=1 SV=2	0	9.912	34	3	320	2	1	101	11.1	5.25	657.81	3				Pf07679, Pf07686, Pf13927		ENSMUSG00000096594.2		6			1	0.2	57.6	7.6	2.2	2.5	687.2	6.2	36.6	Not Found	High	High	Not Found	Not Found	High	Peak Found	Peak Found
FALSE	High	Master Protein	Q9DCX2	ATP synthase subunit d, mitochondrial OS=Mus musculus GN=Atp5h PE=1 SV=3	0	9.907	25	3	16	3	1	161	18.7	5.69	12.19	3	metabolic process;transport	cytosol;membrane;mitochondrion	catalytic activity;transporter activity	Pf05873	71679	ENSMUSG00000034566.10	Atp5h	11	Metabolic pathways; Huntington's disease; Oxidative phosphorylation; Parkinson's disease; Alzheimer's disease	Electron Transport Chain; Oxidative phosphorylation	0	143.7	97	152.5	67.5	117.3	52.7	169.3		High	High	High	Peak Found	High	High	High	Not Found
FALSE	High	Master Protein	P26373	60S ribosomal protein L13 OS=Homo sapiens GN=RPL13 PE=1 SV=4	0	9.691	18	5	15	5	1	211	24.2	11.65	10.17	5	cell organization and biogenesis;metabolic process;transport	cytosol;membrane;nucleus;ribosome	protein binding;RNA binding;structural molecule activity	Pf01294	6137	ENSG00000167526.13	RPL13	16	Ribosome	Cytoplasmic Ribosomal Proteins	0	7.8	12.4	6.2	649.9	4.3	2.1	5.5	111.7	High	Low	Low	High	Low	Peak Found	Low	Peak Found
FALSE	High	Master Protein	P12710	Fatty acid-binding protein, liver OS=Mus musculus GN=Fabp1 PE=1 SV=2	0	9.674	28	4	16	4	1	127	14.2	8.56	12.21	4	regulation of biological process;response to stimulus;transport	cytoplasm;cytosol;nucleus;organelle lumen	antioxidant activity;catalytic activity;transporter activity	Pf00061, Pf14651	14080	ENSMUSG00000054422.7	Fabp1	6	PPAR signaling pathway; Fat digestion and absorption	Selenium metabolism/Selenoproteins; PPAR signaling pathway	0	48.4	45.6	274.3	118.4	59.2	25.4	219.9	8.8	High	High	Low	Peak Found	High	High	High	Peak Found
FALSE	High	Master Protein	A0A140T8N5	Immunoglobulin kappa variable 6-23 (Fragment) OS=Mus musculus GN=Igkv6-23 PE=4 SV=2	0	9.442	26	2	316	1	1	115	12.8	5.73	645.63	2				Pf00047, Pf07679, Pf07686, Pf13927	637227	ENSMUSG00000095630.2	Igkv6-23	6			0	219.1	94.4	322			23.6	140.9		Peak Found	Peak Found	High	Not Found	Not Found	Peak Found	High	Not Found
FALSE	High	Master Protein	E9Q8B5	Predicted gene 4788 OS=Mus musculus GN=Gm4788 PE=1 SV=1	0	9.181	5	4	15	4	1	879	99.4	7.44	9.02	4				Pf00084	214403	ENSMUSG00000070594.10	Gm4788	1			0	27.9	16.7	123.7	14.3	26.5	26.4	141.3	423.2	High	Peak Found	High	Peak Found	High	Low	High	Peak Found
FALSE	High	Master Protein	P62892	60S ribosomal protein L39 OS=Mus musculus GN=Rpl39 PE=1 SV=2	0	9.178	25	2	15	2	1	51	6.4	12.56	20.23	2	defense response;metabolic process;response to stimulus	ribosome	protein binding;RNA binding;structural molecule activity	Pf00832	67248	ENSMUSG00000079641.3	Rpl39	X	Ribosome	Cytoplasmic Ribosomal Proteins; mRNA processing	0	0.4	1.2	0.6	433.5	0.3	0.1	0.9	363	Peak Found	High	Low	High	Peak Found	Low	Medium	High
FALSE	High	Master Protein	P68372	Tubulin beta-4B chain OS=Mus musculus GN=Tubb4b PE=1 SV=1	0	9.045	10	4	16	4	1	445	49.8	4.89	11.1	4	cell organization and biogenesis	cytoplasm;cytoskeleton;nucleus	catalytic activity;nucleotide binding;RNA binding;structural molecule activity	Pf00091, Pf03953, Pf10644	227613	ENSMUSG00000036752.4	Tubb4b	2	Phagosome; Gap junction		0	103.5	16.3	98.8	37.2	54.2	57.2	64.6	368	High	Peak Found	High	Peak Found	High	High	High	Peak Found
FALSE	High	Master Protein	A0A0B4J2B5	Immunoglobulin heavy variable 3/OR16-9 (non-functional) (Fragment) OS=Homo sapiens GN=IGHV3OR16-9 PE=1 SV=1	0	8.867	19	1	6	1	1	98	10.7	8.46	11.55	1	cell organization and biogenesis;defense response;metabolic process;regulation of biological process;response to stimulus		protein binding		28307	ENSG00000270472.2	IGHV3OR16-9	16			0	218.7				238.7			342.5	High	Not Found	Not Found	Not Found	High	Not Found	Not Found	Peak Found
FALSE	High	Master Protein	A0A0A6YXN4	Immunoglobulin heavy variable V1-18 (Fragment) OS=Mus musculus GN=Ighv1-18 PE=1 SV=1	0	8.86	27	3	8	1	1	117	12.9	7.94	8.86	3	cell organization and biogenesis;defense response;metabolic process;regulation of biological process;response to stimulus		protein binding	Pf07686		ENSMUSG00000076695.7		12			0			520.1				279.9		Not Found	Not Found	High	Not Found	Not Found	Not Found	High	Not Found
FALSE	High	Master Protein	P24549	Retinal dehydrogenase 1 OS=Mus musculus GN=Aldh1a1 PE=1 SV=5	0	8.84	6	3	25	2	1	501	54.4	7.8	34.46	3	cell organization and biogenesis;metabolic process;regulation of biological process;response to stimulus	cytoplasm;cytosol;nucleus	catalytic activity;nucleotide binding;protein binding	Pf00171, Pf05893, Pf07368	11668	ENSMUSG00000053279.6	Aldh1a1	19	Retinol metabolism; Metabolic pathways	Dopaminergic Neurogenesis; Tryptophan metabolism; Retinol metabolism; Fatty Acid Omega Oxidation	0	200.8	104.3	63.8		252.3	80.7	98.1		Peak Found	High	High	Not Found	High	High	High	Not Found
FALSE	High	Master Protein	P61458	Pterin-4-alpha-carbinolamine dehydratase OS=Mus musculus GN=Pcbd1 PE=1 SV=2	0	8.68	38	3	30	3	1	104	12	6.8	25.36	3	cell organization and biogenesis;metabolic process;regulation of biological process	cytoplasm;cytosol;nucleus	catalytic activity;protein binding	Pf01329	13180	ENSMUSG00000020098.7	Pcbd1	10			0	105.5	183.1	130.7		71.1	72.9	114.5	122.2	High	High	High	Not Found	High	High	High	Peak Found
FALSE	High	Master Protein	P62702	40S ribosomal protein S4, X isoform OS=Mus musculus GN=Rps4x PE=1 SV=2	0	8.633	15	4	19	4	1	263	29.6	10.15	9.91	4	development;metabolic process;regulation of biological process	cytoplasm;membrane;nucleus;ribosome	RNA binding;structural molecule activity	Pf00900, Pf08071	20102	ENSMUSG00000031320.9	Rps4x	X	Ribosome	Cytoplasmic Ribosomal Proteins; mRNA processing	0	158.8	134.7	113.6		102.1	36.5	135.3	119	High	High	High	Not Found	High	High	High	Peak Found
FALSE	High	Master Protein	Q8BH00	Aldehyde dehydrogenase family 8 member A1 OS=Mus musculus GN=Aldh8a1 PE=1 SV=1	0	8.488	13	4	10	4	1	487	53.6	7.55	5.73	4	metabolic process	cytoplasm	catalytic activity	Pf00171	237320	ENSMUSG00000037542.13	Aldh8a1	10			0	117.8	112.7	164.3	17.4	151.6	53.4	182.7		Peak Found	Peak Found	High	Peak Found	High	High	High	Not Found
FALSE	High	Master Protein	A0A0A6YYE7	Immunoglobulin kappa variable 4-57 (Fragment) OS=Mus musculus GN=Igkv4-57 PE=4 SV=2	0	8.254	27	2	6	2	1	117	12.7	8.91	3.68	2	response to stimulus			Pf00047, Pf07686	235952	ENSMUSG00000076556.3	Igkv4-57	6			0	87.1		288	96.1		49.9	279		Peak Found	Not Found	High	Peak Found	Not Found	Peak Found	High	Not Found
FALSE	High	Master Protein	Q9CR57	60S ribosomal protein L14 OS=Mus musculus GN=Rpl14 PE=1 SV=3	0	8.107	17	3	13	3	1	217	23.5	11.02	12.44	3	metabolic process	membrane;ribosome	protein binding;RNA binding;structural molecule activity	Pf01929	67115	ENSMUSG00000025794.9	Rpl14	9	Ribosome		0	150.7	164.7	199.1		78.1	26.2	181.2		High	Peak Found	High	Not Found	High	High	High	Low
FALSE	High	Master Protein	P61255	60S ribosomal protein L26 OS=Mus musculus GN=Rpl26 PE=1 SV=1	0	8.081	21	4	7	4	1	145	17.2	10.55	9.84	4	metabolic process;regulation of biological process;response to stimulus	cytoplasm;membrane;ribosome	protein binding;RNA binding;structural molecule activity	Pf00467	19941; 100034726	ENSMUSG00000060938.14	Rpl26; Gm15772	11; 5	Ribosome	mRNA processing; Cytoplasmic Ribosomal Proteins	0	2.1	10.6	1.8	742	19.6	0.1	5.7	18.2	Peak Found	Peak Found	Low	High	Peak Found	Peak Found	Peak Found	Peak Found
FALSE	High	Master Protein	P01639	Ig kappa chain V-V region MOPC 41 OS=Mus musculus GN=Gm5571 PE=1 SV=1	0	8.052	28	3	9	3	1	130	14.3	5.48	4.57	3	response to stimulus			Pf07679, Pf07686							0	140.8	46.2	276.9	51.4	28.8	28.6	115.7	111.7	Peak Found	Peak Found	High	Peak Found	Peak Found	Peak Found	High	Peak Found
FALSE	High	Master Protein	P00015	Cytochrome c, testis-specific OS=Mus musculus GN=Cyct PE=1 SV=3	0	8.042	21	3	32	2	1	105	11.7	9.51	3.86	3	cell death;metabolic process;regulation of biological process;transport	mitochondrion	metal ion binding	Pf00034, Pf13442, Pf14495	13067	ENSMUSG00000056436.4	Cyct	2	Herpes simplex infection; Platinum drug resistance; p53 signaling pathway; Amyotrophic lateral sclerosis (ALS); Toxoplasmosis; Metabolic pathways; Small cell lung cancer; Tuberculosis; Hepatitis B; Huntington's disease; Sulfur metabolism; Apoptosis - multiple species; Non-alcoholic fatty liver disease (NAFLD); Parkinson's disease; Legionellosis; Pathways in cancer; Influenza A; Alzheimer's diseas…	Oxidative Damage; Apoptosis	1	86	106.7	255.1	50.4	64.9	20	216.9		Low	High	High	Peak Found	Medium	Medium	High	Low
FALSE	High	Master Protein	Q9WUM5	Succinate--CoA ligase [ADP/GDP-forming] subunit alpha, mitochondrial OS=Mus musculus GN=Suclg1 PE=1 SV=4	0	7.975	5	2	20	2	1	346	36.1	9.39	20.14	2	metabolic process	cytosol;membrane;mitochondrion;organelle lumen	catalytic activity;nucleotide binding;protein binding;RNA binding	Pf00549, Pf02629, Pf13607	56451	ENSMUSG00000052738.14	Suclg1	6	Citrate cycle (TCA cycle); Metabolic pathways; Propanoate metabolism; Carbon metabolism	TCA Cycle	0	81.7	124.7	96.9	6.3	73.7	32.6	71.6	312.5	High	High	High	Peak Found	High	High	High	Peak Found
FALSE	High	Master Protein	A0A075B5N3	Immunoglobulin kappa variable 8-28 OS=Mus musculus GN=Igkv8-28 PE=1 SV=7	0	7.965	33	2	23	2	1	101	10.9	5.94	42.28	2				Pf07679, Pf07686		ENSMUSG00000094356.2		6			0	104	152.2	8.6	8.6	80.8	414.2	14.5	17.1	High	High	Low	Peak Found	High	High	High	Peak Found
FALSE	High	Master Protein	A0A140T8Q3	Immunoglobulin kappa variable 6-17 (Fragment) OS=Mus musculus GN=Igkv6-17 PE=1 SV=2	0	7.954	26	2	15	2	1	115	12.8	5.81	9.35	2	response to stimulus			Pf07686	667865	ENSMUSG00000095794.2	Igkv6-17	6			0	65.7	31.2	92.6	24.6	83.5	59.6	318.6	124	High	Peak Found	Medium	Peak Found	High	High	High	Peak Found
FALSE	High	Master Protein	P20674	Cytochrome c oxidase subunit 5A, mitochondrial OS=Homo sapiens GN=COX5A PE=1 SV=2	0	7.938	40	3	8	3	1	150	16.8	6.79	6.69	3	metabolic process;transport	membrane;mitochondrion	catalytic activity;metal ion binding;protein binding;transporter activity	Pf02284	9377	ENSG00000178741.11	COX5A	15	Huntington's disease; Parkinson's disease; Alzheimer's disease; Oxidative phosphorylation; Non-alcoholic fatty liver disease (NAFLD); Metabolic pathways; Cardiac muscle contraction	Electron Transport Chain; Arachidonate Epoxygenase / Epoxide Hydrolase	0	41	46.3	35.6	79.1	67.2	15.2	50.4	465.3	High	High	Peak Found	Peak Found	High	Peak Found	Medium	Peak Found
FALSE	High	Master Protein	P81605	Dermcidin OS=Homo sapiens GN=DCD PE=1 SV=2	0	7.934	25	2	6	2	1	110	11.3	6.54	11.76	2	defense response;metabolic process;response to stimulus	extracellular	catalytic activity;protein binding;RNA binding	Pf15291	117159	ENSG00000161634.11	DCD	12			0	52.4	158.4	95.2	4.1	74.5	24.1	317.9	73.4	Peak Found	High	Peak Found	Peak Found	Peak Found	High	High	Peak Found
FALSE	High	Master Protein	A0A1B0GRA5	Stromal interaction molecule 1 OS=Mus musculus GN=Stim1 PE=1 SV=1	0	7.834	4	4	7	4	1	793	88.9	6.55	5.27	4	cell differentiation;cellular homeostasis;metabolic process;regulation of biological process;response to stimulus;transport	cytoplasm;cytoskeleton;endoplasmic reticulum;membrane	metal ion binding;protein binding;transporter activity	Pf00430, Pf00769, Pf04111, Pf07647, Pf09731, Pf10174	20866	ENSMUSG00000030987.5	Stim1	7			0	118.9	185.5	0.2		301.5	80.3	1.3	112.4	Peak Found	High	Peak Found	Not Found	Peak Found	High	Peak Found	Peak Found
FALSE	High	Master Protein	P19013	Keratin, type II cytoskeletal 4 OS=Homo sapiens GN=KRT4 PE=1 SV=4	0	7.748	6	3	10	1	1	534	57.3	6.61	21.51	3	cell death;cell differentiation;cell organization and biogenesis;regulation of biological process	cell surface;cytoskeleton;cytosol;nucleus	protein binding;structural molecule activity	Pf00038, Pf10234, Pf13166	3851		KRT4	12			0					47.3	19.7	733		Not Found	Not Found	Not Found	Not Found	Peak Found	Peak Found	High	Not Found
FALSE	High	Master Protein	P17665	Cytochrome c oxidase subunit 7C, mitochondrial OS=Mus musculus GN=Cox7c PE=1 SV=1	0	7.6	65	2	5	2	1	63	7.3	11	6.62	2	metabolic process;transport	membrane;mitochondrion	catalytic activity;transporter activity	Pf02935	12867; 654359; 102642884	ENSMUSG00000017778.14	Cox7c; Gm12338; LOC100048613; LOC102642884	13; 11; 2	Metabolic pathways; Huntington's disease; Non-alcoholic fatty liver disease (NAFLD); Oxidative phosphorylation; Parkinson's disease; Alzheimer's disease; Cardiac muscle contraction	Electron Transport Chain	0	16.3		28	300		19.9	30.8	404.9	Peak Found	Not Found	High	High	Not Found	High	High	Peak Found
FALSE	High	Master Protein	Q99JY0	Trifunctional enzyme subunit beta, mitochondrial OS=Mus musculus GN=Hadhb PE=1 SV=1	0	7.536	8	3	12	3	1	475	51.4	9.38	11.09	3	metabolic process	endoplasmic reticulum;membrane;mitochondrion	catalytic activity;nucleotide binding;protein binding;RNA binding	Pf00108, Pf00109, Pf02803	231086	ENSMUSG00000059447.13	Hadhb	5	Fatty acid metabolism; Valine, leucine and isoleucine degradation; Metabolic pathways; Fatty acid degradation; Fatty acid elongation	Fatty Acid Beta Oxidation	0	127.2	83.1	50.5	17.6	142.4	45.9	71.9	261.5	Medium	Peak Found	High	Peak Found	High	Peak Found	High	Peak Found
FALSE	High	Master Protein	P61514	60S ribosomal protein L37a OS=Mus musculus GN=Rpl37a PE=1 SV=2	0	7.507	37	4	10	4	1	92	10.3	10.43	8.16	4	metabolic process	nucleus;ribosome	metal ion binding;RNA binding;structural molecule activity	Pf01780	19981	ENSMUSG00000046330.10	Rpl37a	1	Ribosome	Cytoplasmic Ribosomal Proteins	0	15.6	17	3.2	489.1	16.5	5.7	2.4	250.5	Peak Found	Low	Low	High	Peak Found	Low	Peak Found	Peak Found
FALSE	High	Master Protein	P69905	Hemoglobin subunit alpha OS=Homo sapiens GN=HBA1 PE=1 SV=2	0	7.327	24	3	34	1	1	142	15.2	8.68	30.53	3	cell organization and biogenesis;metabolic process;regulation of biological process;response to stimulus;transport	cytosol;extracellular;membrane;organelle lumen	antioxidant activity;catalytic activity;metal ion binding;protein binding;transporter activity	Pf00042	3040; 3039	ENSG00000206172.8; ENSG00000188536.12	HBA2; HBA1	16	Malaria; African trypanosomiasis	Effects of Nitric Oxide; Folate Metabolism; Vitamin B12 Metabolism; Selenium Micronutrient Network	0									High	High	High	High	High	Peak Found	High	Peak Found
FALSE	High	Master Protein	D3Z722	40S ribosomal protein S19 OS=Mus musculus GN=Rps19 PE=1 SV=1	0	7.271	18	5	10	5	1	212	23.1	10.46	10.13	5	metabolic process	ribosome	structural molecule activity	Pf01090		ENSMUSG00000040952.16		7			0	15.5	76	17.6	443.4	9.3	3.5	46.7	187.8	High	Medium	Low	High	Medium	Peak Found	High	Peak Found
FALSE	High	Master Protein	A0A1B0GSX0	L-lactate dehydrogenase OS=Mus musculus GN=Ldha PE=1 SV=1	0	7.255	8	3	30	3	1	361	39.7	8.35	49.12	3	cell communication;metabolic process;regulation of biological process;response to stimulus	cytoplasm;cytosol;membrane;mitochondrion;nucleus	catalytic activity;nucleotide binding;protein binding	Pf00056, Pf02866	16828	ENSMUSG00000063229.15	Ldha	7		Glycolysis and Gluconeogenesis	0	222.4	122.1	43.7	3.4	216.3	63.1	69.2	59.8	High	High	Medium	Peak Found	High	High	High	Peak Found
FALSE	High	Master Protein	A0A140T8N3	Immunoglobulin kappa chain variable 13-84 (Fragment) OS=Mus musculus GN=Igkv13-84 PE=4 SV=2	0	7.197	25	2	9	2	1	115	12.6	6.51	12.37	2				Pf00047, Pf07686	692152	ENSMUSG00000076538.1	Igkv13-84	6			0	137.9	12	213.7	18.1	71.7	37.5	235.1	74.1	Peak Found	Peak Found	High	Peak Found	Peak Found	Peak Found	High	Peak Found
FALSE	High	Master Protein	Q9GZZ8	Extracellular glycoprotein lacritin OS=Homo sapiens GN=LACRT PE=1 SV=1	0	7.134	22	3	9	3	1	138	14.2	5.5	10.16	3	defense response;metabolic process;regulation of biological process;response to stimulus;transport	extracellular	protein binding		90070	ENSG00000135413.8	LACRT	12			0			33.1		5	5.5	574.2	182.2	Not Found	Not Found	Low	Not Found	Peak Found	Peak Found	High	Peak Found
FALSE	High	Master Protein	A8MUS3	60S ribosomal protein L23a OS=Homo sapiens GN=RPL23A PE=1 SV=1	0	7.044	16	3	6	3	1	194	21.9	10.48	6.43	3	cell organization and biogenesis;cell proliferation;metabolic process;transport	cytoplasm;cytosol;nucleus;ribosome	protein binding;RNA binding;structural molecule activity	Pf00276, Pf03939	6147	ENSG00000198242.13	RPL23A	17		Cytoplasmic Ribosomal Proteins	0	2.2	4	37	702.9	6.2	5.6	42.1		Peak Found	Peak Found	High	High	Peak Found	Peak Found	High	Not Found
FALSE	High	Master Protein	P05141	ADP/ATP translocase 2 OS=Homo sapiens GN=SLC25A5 PE=1 SV=7	0	7.033	9	2	4	2	1	298	32.8	9.69	5.19	2	regulation of biological process;transport	membrane;mitochondrion;nucleus	protein binding;RNA binding;transporter activity	Pf00153	292	ENSG00000005022.5	SLC25A5	X	cGMP-PKG signaling pathway; Huntington's disease; HTLV-I infection; Parkinson's disease; Calcium signaling pathway	Electron Transport Chain	0	219.9	92.7	103	50.7	183.2	72.1	78.3		High	Peak Found	Peak Found	Peak Found	Low	High	Peak Found	Not Found
FALSE	High	Master Protein	A0A140T8Q1	Protein Igkv12-41 (Fragment) OS=Mus musculus GN=Igkv12-41 PE=1 SV=2	0	6.903	33	3	8	2	1	115	12.6	8.31	2.21	3				Pf00047, Pf07679, Pf07686, Pf13927	619960	ENSMUSG00000095007.1	Igkv12-41	6			1	120.6	35	84.2	18.6	64.7	55.7	204.8	216.4	High	Peak Found	Medium	Peak Found	High	Peak Found	High	Peak Found
FALSE	High	Master Protein	Q60930	Voltage-dependent anion-selective channel protein 2 OS=Mus musculus GN=Vdac2 PE=1 SV=2	0	6.887	10	2	4	2	1	295	31.7	7.49	9.11	2	regulation of biological process;transport	membrane;mitochondrion;nucleus	nucleotide binding;protein binding;transporter activity	Pf01459	22334	ENSMUSG00000021771.13	Vdac2	14	NOD-like receptor signaling pathway; HTLV-I infection; Huntington's disease; Parkinson's disease; cGMP-PKG signaling pathway; Calcium signaling pathway		0	66.6	38.6			163.6	60	1.8	469.4	Peak Found	Peak Found	Not Found	Not Found	High	High	Peak Found	Peak Found
FALSE	High	Master Protein	P62852	40S ribosomal protein S25 OS=Mus musculus GN=Rps25 PE=1 SV=1	0	6.828	32	3	15	3	1	125	13.7	10.11	16.21	3	cell organization and biogenesis	nucleus;ribosome	RNA binding;structural molecule activity	Pf03297	75617	ENSMUSG00000009927.9	Rps25	9	Ribosome	Cytoplasmic Ribosomal Proteins	0	32.1	31.2	16.1	253.8	16.6	7.6	14.4	428.4	Medium	High	High	High	Low	Medium	High	High
FALSE	High	Master Protein	O09167	60S ribosomal protein L21 OS=Mus musculus GN=Rpl21 PE=1 SV=3	0	6.817	13	2	4	2	1	160	18.6	10.49	2.16	2	metabolic process	membrane;ribosome	protein binding;RNA binding;structural molecule activity	Pf01157	19933		Rpl21	5		Cytoplasmic Ribosomal Proteins	0	15.8	12.8	14.5	745.2		4.3	7.3		High	Peak Found	Peak Found	High	Not Found	Peak Found	Peak Found	Not Found
FALSE	High	Master Protein	P46783	40S ribosomal protein S10 OS=Homo sapiens GN=RPS10 PE=1 SV=1	0	6.803	20	2	4	2	1	165	18.9	10.15	5.85	2	cell organization and biogenesis;metabolic process;transport	cytoplasm;cytosol;membrane;nucleus;ribosome	protein binding;RNA binding;structural molecule activity	Pf03501	6204	ENSG00000124614.13	RPS10	6	Ribosome	Cytoplasmic Ribosomal Proteins	0			46.9	536.3			74.2	142.6	High	Not Found	Peak Found	High	Not Found	Not Found	High	Peak Found
FALSE	High	Master Protein	Q9ET01	Glycogen phosphorylase, liver form OS=Mus musculus GN=Pygl PE=1 SV=4	0	6.763	4	2	5	2	1	850	97.4	7.09	2.22	2	cell death;metabolic process	cytoplasm	catalytic activity;nucleotide binding;protein binding	Pf00343	110095	ENSMUSG00000021069.16	Pygl	12	Insulin signaling pathway; Metabolic pathways; Insulin resistance; Starch and sucrose metabolism; Glucagon signaling pathway	Glycogen Metabolism	0	167.9	104.8	35.8		324.2	73.3	93.9		High	Peak Found	Peak Found	Not Found	High	High	Peak Found	Not Found
FALSE	High	Master Protein	Q91VA0	Acyl-coenzyme A synthetase ACSM1, mitochondrial OS=Mus musculus GN=Acsm1 PE=1 SV=1	0	6.71	7	3	7	3	1	573	64.7	7.17	8.26	3	metabolic process	mitochondrion;organelle lumen	catalytic activity;metal ion binding;nucleotide binding	Pf00501, Pf13193	117147	ENSMUSG00000033533.14	Acsm1	7	Metabolic pathways; Butanoate metabolism		0	173.2	58.8	14.4	108.7	180.7	26	36.3	201.9	High	Peak Found	Peak Found	Low	High	Peak Found	Peak Found	Peak Found
FALSE	High	Master Protein	P12970	60S ribosomal protein L7a OS=Mus musculus GN=Rpl7a PE=1 SV=2	0	6.546	16	3	6	3	1	266	30	10.56	4.89	3	metabolic process	cytoplasm;membrane;nucleus;ribosome	protein binding;RNA binding	Pf01248	27176	ENSMUSG00000062647.16	Rpl7a	2	Ribosome	Cytoplasmic Ribosomal Proteins	0	38.8	11.4	126.9	529.2	9.9	21	62.8		Peak Found	Peak Found	High	High	Peak Found	Peak Found	High	Not Found
FALSE	High	Master Protein	P24270	Catalase OS=Mus musculus GN=Cat PE=1 SV=4	0	6.534	11	3	9	3	1	527	59.8	7.88	6.2	3	cell differentiation;cell organization and biogenesis;metabolic process;regulation of biological process;response to stimulus	cytosol;endoplasmic reticulum;Golgi;membrane;mitochondrion;vacuole	antioxidant activity;catalytic activity;metal ion binding;nucleotide binding;protein binding	Pf00199, Pf06628	12359	ENSMUSG00000027187.10	Cat	2	FoxO signaling pathway; Tryptophan metabolism; Amyotrophic lateral sclerosis (ALS); Longevity regulating pathway; Carbon metabolism; Glyoxylate and dicarboxylate metabolism; Longevity regulating pathway - multiple species; Peroxisome	Folic Acid Network; Oxidative Stress; Selenium Micronutrient Network; Tryptophan metabolism	0	127.2	43.6	159.9	110.2	142.7	55.6	160.8		High	Peak Found	High	Peak Found	High	Peak Found	High	Not Found
FALSE	High	Master Protein	P42125	Enoyl-CoA delta isomerase 1, mitochondrial OS=Mus musculus GN=Eci1 PE=1 SV=2	0	6.449	13	3	13	3	1	289	32.2	8.98	8.71	3	metabolic process	membrane;mitochondrion;organelle lumen	catalytic activity;protein binding	Pf00378	13177	ENSMUSG00000024132.5	Eci1	17	Fatty acid degradation	Mitochondrial LC-Fatty Acid Beta-Oxidation; Fatty Acid Beta Oxidation	0	93.6	70.7	242.9	46.1	92.9	19	234.6		Medium	High	High	Peak Found	High	Medium	High	Not Found
FALSE	High	Master Protein	Q8R0Y6	Cytosolic 10-formyltetrahydrofolate dehydrogenase OS=Mus musculus GN=Aldh1l1 PE=1 SV=1	0	6.41	3	2	9	2	1	902	98.6	5.91	9.72	2	metabolic process	cytoplasm;cytosol;mitochondrion	catalytic activity;protein binding	Pf00171, Pf00550, Pf00551, Pf02911	107747	ENSMUSG00000030088.15	Aldh1l1	6	One carbon pool by folate	One Carbon Metabolism	0	57.3	75.8	20.4	17.1	102.7	42.7	31.7	452.3	High	High	Peak Found	Peak Found	High	High	Peak Found	Peak Found
FALSE	High	Master Protein	P05784	Keratin, type I cytoskeletal 18 OS=Mus musculus GN=Krt18 PE=1 SV=5	0	6.39	8	3	9	1	1	423	47.5	5.33	12.53	3	cell death;cell organization and biogenesis;regulation of biological process;response to stimulus;transport	cytoplasm;cytosol;nucleus	protein binding;RNA binding;structural molecule activity	Pf00038	16668	ENSMUSG00000023043.6	Krt18	15		EGFR1 Signaling Pathway	0	0.5		0.7	222.9			1.1	574.8	Peak Found	Not Found	Peak Found	High	Not Found	Not Found	Peak Found	High
FALSE	High	Master Protein	Q922H4	Mannose-1-phosphate guanyltransferase alpha OS=Mus musculus GN=Gmppa PE=1 SV=1	0	6.338	10	3	4	3	1	420	46.2	7.62	8.62	3	metabolic process	cytoplasm	catalytic activity	Pf00132, Pf00483, Pf12804	69080	ENSMUSG00000033021.16	Gmppa	1	Metabolic pathways; Amino sugar and nucleotide sugar metabolism; Fructose and mannose metabolism		0		100.4	11.2			29.6	7.4	651.4	Not Found	High	Peak Found	Not Found	Not Found	High	Peak Found	Peak Found
FALSE	High	Master Protein	P22307	Non-specific lipid-transfer protein OS=Homo sapiens GN=SCP2 PE=1 SV=2	0	6.295	7	4	10	4	1	547	59	6.89	3.41	4	cell organization and biogenesis;metabolic process;regulation of biological process;transport	cytoplasm;membrane;mitochondrion;organelle lumen	catalytic activity;protein binding;transporter activity	Pf00108, Pf00109, Pf02036, Pf02801, Pf02803, Pf08545, Pf14864	6342	ENSG00000116171.17	SCP2	1	Peroxisome; PPAR signaling pathway; Metabolic pathways; Primary bile acid biosynthesis	PPAR Alpha Pathway; Mitochondrial LC-Fatty Acid Beta-Oxidation; PPAR signaling pathway; DNA Damage Response (only ATM dependent)	0	160.1	121.9	75.8	79.3	174.3	65.8	122.7		High	Peak Found	Peak Found	Peak Found	High	High	Low	Not Found
FALSE	High	Master Protein	A0A140T8M5	Immunoglobulin kappa variable 6-15 (Fragment) OS=Mus musculus GN=Igkv6-15 PE=1 SV=2	0	6.231	26	2	6	2	1	115	12.7	4.96	4.69	2				Pf00047, Pf07679, Pf07686	108022	ENSMUSG00000094797.1	Igkv6-15	6			0	75.3	40.6	94.8	8.6	66.7	36.5	185.4	292.1	Peak Found	Peak Found	High	Peak Found	Peak Found	High	High	Peak Found
FALSE	High	Master Protein	P70697	Uroporphyrinogen decarboxylase OS=Mus musculus GN=Urod PE=1 SV=2	0	5.961	6	1	2	1	1	367	40.7	6.65	3.73	1	metabolic process	cytoplasm;cytosol	catalytic activity;metal ion binding	Pf01208	22275	ENSMUSG00000028684.14	Urod	4	Metabolic pathways; Porphyrin and chlorophyll metabolism	Heme Biosynthesis	0	27.6				43.2			729.2	High	Not Found	Not Found	Not Found	High	Not Found	Not Found	Peak Found
FALSE	High	Master Protein	P30115	Glutathione S-transferase A3 OS=Mus musculus GN=Gsta3 PE=1 SV=2	0	5.736	20	3	11	3	1	221	25.3	8.73	11.72	3	metabolic process	cytoplasm;cytosol	catalytic activity;protein binding	Pf00043, Pf02798, Pf13417, Pf14497	14859	ENSMUSG00000025934.15	Gsta3	1	Glutathione metabolism; Platinum drug resistance; Drug metabolism - cytochrome P450; Chemical carcinogenesis; Metabolism of xenobiotics by cytochrome P450	Metapathway biotransformation	0	134.3	199.4	40.9		225.8	74	125.6		High	High	Peak Found	Not Found	High	High	High	Not Found
FALSE	High	Master Protein	A0A0A6YVS4	Immunoglobulin heavy variable 5-9-1 (Fragment) OS=Mus musculus GN=Ighv5-9-1 PE=1 SV=1	0	5.682	29	2	6	2	1	126	14.2	8.87	5.88	2	cell organization and biogenesis;defense response;metabolic process;regulation of biological process;response to stimulus		protein binding			ENSMUSG00000095210.2		12			0	248.5	90.2	393.9	63.8			3.6		High	Peak Found	Medium	Peak Found	Not Found	Not Found	Peak Found	Not Found
FALSE	High	Master Protein	Q9EQF5	Dihydropyrimidinase OS=Mus musculus GN=Dpys PE=1 SV=2	0	5.654	7	3	10	3	1	519	56.7	7.2	4.8	3	cell organization and biogenesis;metabolic process	cytoplasm;cytosol	catalytic activity;metal ion binding;protein binding	Pf01979, Pf07969, Pf13147, Pf13594	64705	ENSMUSG00000022304.12	Dpys	15	Metabolic pathways; beta-Alanine metabolism; Pyrimidine metabolism; Drug metabolism - other enzymes; Pantothenate and CoA biosynthesis		0	100.9	72.5	47.4	26.7	140	38.6	68.6	305.3	High	High	Peak Found	Peak Found	High	High	Low	Peak Found
FALSE	High	Master Protein	P45952	Medium-chain specific acyl-CoA dehydrogenase, mitochondrial OS=Mus musculus GN=Acadm PE=1 SV=1	0	5.637	11	2	13	2	1	421	46.5	8.37	19.03	2	cell differentiation;cell organization and biogenesis;metabolic process;regulation of biological process;response to stimulus	membrane;mitochondrion;nucleus;organelle lumen	catalytic activity;nucleotide binding;protein binding	Pf00441, Pf02770, Pf02771, Pf08028	11364	ENSMUSG00000062908.12	Acadm	3	PPAR signaling pathway; Fatty acid metabolism; Valine, leucine and isoleucine degradation; Metabolic pathways; Fatty acid degradation; beta-Alanine metabolism; Propanoate metabolism; Carbon metabolism	Mitochondrial LC-Fatty Acid Beta-Oxidation; Fatty Acid Beta Oxidation; PPAR signaling pathway	0	100.7	77.4	32.8	27.1	91.6	27.5	32.4	410.5	High	High	Low	Peak Found	High	High	High	Peak Found
FALSE	High	Master Protein	P18527	Ig heavy chain V region 914 OS=Mus musculus PE=1 SV=1	0	5.593	38	2	8	2	1	97	10.7	9.17	7.68	2				Pf07686			Gm16949				0					78.3	65.2	229.4	427.1	Not Found	Not Found	Not Found	Not Found	High	High	High	Peak Found
FALSE	High	Master Protein	P17563	Selenium-binding protein 1 OS=Mus musculus GN=Selenbp1 PE=1 SV=2	0	5.518	10	3	3	3	1	472	52.5	6.29	4.81	3	cell differentiation;transport	cytoplasm;cytosol;membrane;nucleus		Pf05694, Pf10282	20341	ENSMUSG00000068874.13	Selenbp1	3		Selenium metabolism/Selenoproteins	0	199	186	31.8		143.9	198	41.4		Peak Found	Peak Found	Peak Found	Not Found	Peak Found	High	Peak Found	Not Found
FALSE	High	Master Protein	P16331	Phenylalanine-4-hydroxylase OS=Mus musculus GN=Pah PE=1 SV=4	0	5.457	8	3	12	3	1	453	51.9	6.3	12.22	3	metabolic process		catalytic activity;metal ion binding;protein binding	Pf00351, Pf01842	18478	ENSMUSG00000020051.17	Pah	10	Metabolic pathways; Phenylalanine, tyrosine and tryptophan biosynthesis; Biosynthesis of amino acids; Phenylalanine metabolism	Biogenic Amine Synthesis	0	265.2	103.6	43.3	9.7	256.8	59.9	61.4		High	High	Peak Found	Peak Found	High	High	High	Not Found
FALSE	High	Master Protein	Q9DCW5	Cytochrome c oxidase subunit 6A, mitochondrial OS=Mus musculus GN=Cox6a1 PE=1 SV=1	0	5.383	35	2	8	2	1	112	12.5	9.98	2.93	2	metabolic process;transport	membrane;mitochondrion	catalytic activity;enzyme regulator activity;transporter activity	Pf02046	12861	ENSMUSG00000041697.8	Cox6a1	5	Metabolic pathways; Huntington's disease; Non-alcoholic fatty liver disease (NAFLD); Oxidative phosphorylation; Parkinson's disease; Alzheimer's disease; Cardiac muscle contraction	Electron Transport Chain	0		2.2	71.2	224.2	1.4	0.7	86	414.4	Not Found	Peak Found	High	High	Peak Found	Peak Found	High	Peak Found
FALSE	High	Master Protein	Q642K5	40S ribosomal protein S30 OS=Mus musculus GN=Fau PE=1 SV=1	0	5.237	9	3	13	3	1	133	14.4	10.05	11.45	3	defense response;metabolic process;response to stimulus	ribosome	protein binding;RNA binding;structural molecule activity	Pf00240, Pf04758, Pf11976	14109	ENSMUSG00000038274.11; ENSMUSG00000050299.7	Fau	19; 16	Ribosome	Cytoplasmic Ribosomal Proteins	0	25.7	64	62.2	467.2	17.2	13	150.7		High	High	Medium	High	Peak Found	Peak Found	High	Not Found
FALSE	High	Master Protein	P50247	Adenosylhomocysteinase OS=Mus musculus GN=Ahcy PE=1 SV=3	0	5.213	7	3	8	3	1	432	47.7	6.54	5.69	3	defense response;metabolic process;response to stimulus;transport	cytoplasm;cytosol;nucleus	catalytic activity;metal ion binding;nucleotide binding;protein binding	Pf00670, Pf02254, Pf02826, Pf05221	269378; 11615	ENSMUSG00000048087.5; ENSMUSG00000027597.15	Ahcy; Gm4737	2; 16	Metabolic pathways; Cysteine and methionine metabolism	Glutathione and one carbon metabolism; One Carbon Metabolism	0	0.5		8.7	4.4	0.4	5.1	17.9	763	Peak Found	Not Found	High	Peak Found	Peak Found	High	High	Peak Found
FALSE	High	Master Protein	Q63886	UDP-glucuronosyltransferase 1-1 OS=Mus musculus GN=Ugt1a1 PE=1 SV=2	0	5.201	4	2	11	2	1	535	60	8.62	12.33	2	defense response;metabolic process;regulation of biological process;response to stimulus	endoplasmic reticulum;membrane	catalytic activity;enzyme regulator activity;protein binding	Pf00201, Pf04101	394436	ENSMUSG00000089960.1	Ugt1a1	1	Steroid hormone biosynthesis; Drug metabolism - cytochrome P450; Retinol metabolism; Metabolic pathways; Drug metabolism - other enzymes; Ascorbate and aldarate metabolism; Chemical carcinogenesis; Porphyrin and chlorophyll metabolism; Pentose and glucuronate interconversions; Metabolism of xenobiotics by cytochrome P450	Metapathway biotransformation; Irinotecan Pathway; Estrogen metabolism; Glucuronidation; Oxidative Stress	0	178.5	119.1	20.7	6.8	173.6	47.7	36.5	217.1	High	High	Peak Found	Peak Found	High	High	High	Peak Found
FALSE	High	Master Protein	Q7Z3Y8	Keratin, type I cytoskeletal 27 OS=Homo sapiens GN=KRT27 PE=1 SV=2	0	5.152	4	3	17	1	1	459	49.8	5.05	29.54	3	cell death	cytoplasm;cytosol	structural molecule activity	Pf00038	342574	ENSG00000171446.6	KRT27	17			0						149.7	650.3		Not Found	Not Found	Not Found	Not Found	Not Found	Peak Found	High	Not Found
FALSE	High	Master Protein	Q3V117	ATP-citrate synthase OS=Mus musculus GN=Acly PE=1 SV=1	0	4.911	3	2	6	2	1	1101	120.7	7.44	2.89	2	metabolic process	cytoplasm;cytosol;membrane;mitochondrion	catalytic activity;metal ion binding;nucleotide binding;protein binding	Pf00285, Pf00549, Pf02629, Pf08442	104112	ENSMUSG00000020917.17	Acly	11		Fatty Acid Biosynthesis	0	200	156.8	52.1	6.5	126.3	83	39.8	135.5	High	High	High	Peak Found	Medium	Peak Found	Peak Found	Peak Found
FALSE	High	Master Protein	A0A075B6S2	Immunoglobulin kappa variable 2D-29 OS=Homo sapiens GN=IGKV2D-29 PE=3 SV=1	0	4.906	17	2	6	2	1	120	13.1	7.12	11.25	2	response to stimulus	extracellular;membrane		Pf07679, Pf07686	28882	ENSG00000243264.2	IGKV2D-29	2			0	323	2.6	122.5	17.5	159	55.7	119.7		High	Peak Found	High	Peak Found	High	Medium	High	Not Found
FALSE	High	Master Protein	P97872	Dimethylaniline monooxygenase [N-oxide-forming] 5 OS=Mus musculus GN=Fmo5 PE=1 SV=4	0	4.781	7	3	6	3	1	533	60	8.73	6.02	3	metabolic process	cytosol;endoplasmic reticulum;membrane	catalytic activity;nucleotide binding	Pf00743, Pf07992, Pf13450, Pf13454, Pf13738	14263	ENSMUSG00000028088.14	Fmo5	3	Drug metabolism - cytochrome P450	Metapathway biotransformation	0	187.5	181.6	10.9	47.7	192.3	20.5	21.1	138.3	High	Peak Found	Peak Found	Peak Found	High	Peak Found	Peak Found	Peak Found
FALSE	High	Master Protein	P26641	Elongation factor 1-gamma OS=Homo sapiens GN=EEF1G PE=1 SV=3	0	4.773	5	2	6	2	1	437	50.1	6.67	3.14	2	metabolic process;response to stimulus	cytoplasm;cytosol;endoplasmic reticulum;membrane;nucleus	catalytic activity;protein binding;RNA binding	Pf00043, Pf00647, Pf02798, Pf13409, Pf13410, Pf13417, Pf14497	1937	ENSG00000254772.9	EEF1G	11	Legionellosis	Translation Factors	0	200.2	78.9	41.4		290.3	91.3	97.7		High	Peak Found	Low	Not Found	High	High	High	Not Found
FALSE	High	Master Protein	P01807	Ig heavy chain V region X44 OS=Mus musculus PE=1 SV=1	0	4.674	13	1	3	1	1	119	13.2	7.94	1.98	1				Pf07686							0					134.6	172.6	492.8		Not Found	Not Found	Not Found	Not Found	Peak Found	Peak Found	High	Not Found
FALSE	High	Master Protein	A0A140T8M2	Immunoglobulin kappa variable 12-44 (Fragment) OS=Mus musculus GN=Igkv12-44 PE=4 SV=2	0	4.567	20	2	3	1	1	115	12.5	7.87	0	2				Pf00047, Pf07679, Pf07686	545851	ENSMUSG00000096422.2	Igkv12-44	6			0	159.4		141.4		161.8	81.7	255.7		Peak Found	Not Found	Peak Found	Not Found	Peak Found	Peak Found	High	Not Found
FALSE	High	Master Protein	Q92734	Protein TFG OS=Homo sapiens GN=TFG PE=1 SV=2	0	4.521	12	3	6	3	1	400	43.4	5.1	0	3	cell organization and biogenesis;regulation of biological process;response to stimulus;transport	cytoplasm;cytosol;endoplasmic reticulum;membrane	protein binding;signal transducer activity	Pf00564, Pf08232	10342	ENSG00000114354.13	TFG	3	Pathways in cancer; Thyroid cancer		0	87.3	85.1	168.8	24.7	34.5	26.4	50.6	322.5	Peak Found	Peak Found	High	Peak Found	Medium	Peak Found	Low	Peak Found
FALSE	High	Master Protein	Q78JT3	3-hydroxyanthranilate 3,4-dioxygenase OS=Mus musculus GN=Haao PE=1 SV=1	0	4.495	10	2	4	2	1	286	32.8	6.54	0	2	cellular homeostasis;metabolic process;response to stimulus	cytoplasm;cytosol;membrane	catalytic activity;metal ion binding	Pf06052, Pf07883	107766	ENSMUSG00000000673.8	Haao	17	Tryptophan metabolism; Metabolic pathways	Tryptophan metabolism	0	28.3	9.2	22.5	111.5	93.6	46.1	39.6	449.3	High	Peak Found	Peak Found	Peak Found	High	Peak Found	High	Peak Found
FALSE	High	Master Protein	A0A1Y7VKY1	MCG116671 OS=Mus musculus GN=mCG_116671 PE=4 SV=1	0	4.492	13	2	8	2	1	152	17.7	10.86	2.02	2	metabolic process	ribosome	RNA binding;structural molecule activity	Pf00416	100042388		Gm11361	13			0	60.2	35.7	101.2	297.8		63.2	127.4	114.4	Peak Found	Peak Found	High	Peak Found	Not Found	Peak Found	High	Peak Found
FALSE	High	Master Protein	A0A0B4J1I1	Immunoglobulin kappa variable 16-104 (Fragment) OS=Mus musculus GN=Igkv16-104 PE=4 SV=1	0	4.465	14	1	3	1	1	116	12.9	7.08	4.52	1	response to stimulus			Pf00047, Pf07679, Pf07686	381778	ENSMUSG00000076522.2	Igkv16-104	6			0	93.3		550.9				155.8		Peak Found	Not Found	High	Not Found	Not Found	Not Found	High	Not Found
FALSE	High	Master Protein	Q9D0F9	Phosphoglucomutase-1 OS=Mus musculus GN=Pgm1 PE=1 SV=4	0	4.463	4	2	9	2	1	562	61.4	6.57	0	2	metabolic process	cytoplasm;cytoskeleton;cytosol	catalytic activity;metal ion binding	Pf00408, Pf02878, Pf02879, Pf02880	72157	ENSMUSG00000025791.18	Pgm2	4	Metabolic pathways; Amino sugar and nucleotide sugar metabolism; Purine metabolism; Starch and sucrose metabolism; Glycolysis / Gluconeogenesis; Pentose phosphate pathway; Galactose metabolism	Purine metabolism; Glucuronidation; Glycogen Metabolism	0	91.5	70.5	16.9		426.1	107.2	87.8		High	Low	Peak Found	Not Found	High	High	Peak Found	Not Found
FALSE	High	Master Protein	Q9QXD6	Fructose-1,6-bisphosphatase 1 OS=Mus musculus GN=Fbp1 PE=1 SV=3	0	4.396	13	2	4	2	1	338	36.9	6.57	0	2	cell organization and biogenesis;metabolic process;regulation of biological process;response to stimulus	cytoplasm;cytosol;nucleus	catalytic activity;metal ion binding;nucleotide binding;protein binding	Pf00316, Pf00459	14121	ENSMUSG00000069805.10	Fbp1	13	Insulin signaling pathway; Metabolic pathways; Glycolysis / Gluconeogenesis; Pentose phosphate pathway; AMPK signaling pathway; Carbon metabolism; Fructose and mannose metabolism; Glucagon signaling pathway	Glycolysis and Gluconeogenesis	0	75.4	31	54.7	33.7	41.3	10.8	172	381.1	Peak Found	High	Low	Peak Found	Peak Found	Medium	High	Peak Found
FALSE	High	Master Protein	P15924	Desmoplakin OS=Homo sapiens GN=DSP PE=1 SV=3	0	4.377	1	2	2	2	1	2871	331.6	6.81	1.95	2	cell death;cell differentiation;cell organization and biogenesis;metabolic process;regulation of biological process;response to stimulus;transport	cytoplasm;cytoskeleton;membrane;nucleus	catalytic activity;motor activity;protein binding;RNA binding;structural molecule activity	Pf00038, Pf00681, Pf01540, Pf01576, Pf02463, Pf04111, Pf04156, Pf05483, Pf05557, Pf05622, Pf06008, Pf06160, Pf06637, Pf07888, Pf10174, Pf12072, Pf12128, Pf13166	1832	ENSG00000096696.13	DSP	6	Arrhythmogenic right ventricular cardiomyopathy (ARVC)	Arrhythmogenic Right Ventricular Cardiomyopathy; Lung fibrosis	0			13			21.9	66.6	698.6	Not Found	Not Found	Peak Found	Not Found	Not Found	High	High	Peak Found
FALSE	High	Master Protein	Q9R0H0	Peroxisomal acyl-coenzyme A oxidase 1 OS=Mus musculus GN=Acox1 PE=1 SV=5	0	4.299	5	2	9	2	1	661	74.6	8.48	20.25	2	cell organization and biogenesis;metabolic process;regulation of biological process	cytoplasm;membrane;mitochondrion;nucleus	catalytic activity;nucleotide binding;protein binding	Pf01756, Pf02770, Pf14749	11430	ENSMUSG00000020777.16	Acox1	11	PPAR signaling pathway; Fatty acid metabolism; Metabolic pathways; Fatty acid degradation; alpha-Linolenic acid metabolism; cAMP signaling pathway; Biosynthesis of unsaturated fatty acids; Peroxisome	PPAR signaling pathway	0	268.4	72	109.4		137.8	34.6	177.9		High	High	Low	Not Found	High	High	High	Not Found
FALSE	High	Master Protein	P50544	Very long-chain specific acyl-CoA dehydrogenase, mitochondrial OS=Mus musculus GN=Acadvl PE=1 SV=3	0	4.263	4	2	5	2	1	656	70.8	8.75	2.04	2	cell differentiation;metabolic process;regulation of biological process;response to stimulus	cytosol;membrane;mitochondrion;nucleus	catalytic activity;nucleotide binding	Pf00441, Pf02770, Pf02771, Pf08028	11370	ENSMUSG00000018574.14	Acadvl	11	Fatty acid metabolism; Metabolic pathways; Fatty acid degradation	Fatty Acid Beta Oxidation; Mitochondrial LC-Fatty Acid Beta-Oxidation	0	198.3	30.8	44.9	108.7	283.6	59.2	74.5		High	Peak Found	Peak Found	Peak Found	High	High	High	Not Found
FALSE	High	Master Protein	Q64459	Cytochrome P450 3A11 OS=Mus musculus GN=Cyp3a11 PE=1 SV=1	0	4.216	5	2	8	2	1	504	57.8	8.82	9.7	2	metabolic process	endoplasmic reticulum;membrane	catalytic activity;metal ion binding	Pf00067	13112	ENSMUSG00000056035.8	Cyp3a11	5	Steroid hormone biosynthesis; Retinol metabolism; Metabolic pathways; Linoleic acid metabolism; Chemical carcinogenesis		0	110	77.8	27.5	101.2	82.7	54.7	57.3	288.7	High	High	Peak Found	Peak Found	Peak Found	High	Low	Peak Found
FALSE	High	Master Protein	P48771	Cytochrome c oxidase subunit 7A2, mitochondrial OS=Mus musculus GN=Cox7a2 PE=1 SV=2	0	4.201	41	2	5	2	1	83	9.3	10.27	7.27	2	metabolic process;transport	membrane;mitochondrion	catalytic activity;transporter activity	Pf02238	12866	ENSMUSG00000032330.7	Cox7a2	9	Huntington's disease; Non-alcoholic fatty liver disease (NAFLD); Oxidative phosphorylation; Parkinson's disease; Alzheimer's disease; Cardiac muscle contraction	Electron Transport Chain	0	139.6	79.4	101.7		133.1	160.1	186.1		Peak Found	Peak Found	Peak Found	Not Found	Peak Found	High	Low	Not Found
FALSE	High	Master Protein	P16104	Histone H2AX OS=Homo sapiens GN=H2AFX PE=1 SV=2	0	4.182	10	2	11	2	1	143	15.1	10.74	9.01	2	cell organization and biogenesis;metabolic process;regulation of biological process;response to stimulus	chromosome;nucleus	DNA binding;protein binding	Pf00125, Pf00808	3014	ENSG00000188486.3	H2AFX	11	Systemic lupus erythematosus; Alcoholism	DNA Damage Response; Proteasome Degradation; miRNA Regulation of DNA Damage Response; miRNAs involved in DNA damage response; ATM Signaling Network in Development and Disease	0	79.9	141.9	99.5	294.5	47.5	25.1	111.6		Peak Found	High	High	High	Peak Found	High	High	Not Found
FALSE	High	Master Protein	E9PV24	Fibrinogen alpha chain OS=Mus musculus GN=Fga PE=1 SV=1	0	4.127	3	2	2	2	1	789	87.4	6.11	0	2	cell organization and biogenesis;coagulation;defense response;metabolic process;regulation of biological process;response to stimulus	cell surface;cytoplasm;endoplasmic reticulum;extracellular	metal ion binding;protein binding;structural molecule activity	Pf00147, Pf08702, Pf12160	14161	ENSMUSG00000028001.16	Fga	3	Platelet activation; Complement and coagulation cascades	Blood Clotting Cascade	0	70.5	27.8	23.9		60.1	20.5	67.6	529.6	Peak Found	Peak Found	Peak Found	Not Found	Peak Found	Peak Found	High	Peak Found
FALSE	High	Master Protein	P31944	Caspase-14 OS=Homo sapiens GN=CASP14 PE=1 SV=2	0	4.042	8	2	4	2	1	242	27.7	5.58	4.27	2	cell death;cell differentiation;metabolic process	cytoplasm;cytosol;nucleus	catalytic activity;protein binding	Pf00656	23581	ENSG00000105141.5	CASP14	19			0	7.5		14.3		10.1	2.6	265.8	499.7	Peak Found	Not Found	Peak Found	Not Found	Peak Found	Peak Found	High	Peak Found
FALSE	High	Master Protein	Q64437	Alcohol dehydrogenase class 4 mu/sigma chain OS=Mus musculus GN=Adh7 PE=2 SV=2	0	3.981	3	2	18	2	1	374	39.9	7.85	0	2	metabolic process;regulation of biological process;response to stimulus	cytoplasm;cytosol;extracellular;membrane	catalytic activity;metal ion binding;nucleotide binding;protein binding	Pf00107, Pf08240	11529	ENSMUSG00000055301.8	Adh7	3	Drug metabolism - cytochrome P450; Retinol metabolism; Metabolic pathways; Fatty acid degradation; Glycolysis / Gluconeogenesis; Chemical carcinogenesis; Tyrosine metabolism; Metabolism of xenobiotics by cytochrome P450	Fatty Acid Omega Oxidation	0	144.8	180.6	65.1	6.1	246.3	62.6	94.5		High	High	Low	Peak Found	High	High	Medium	Not Found
FALSE	High	Master Protein	Q8BH95	Enoyl-CoA hydratase, mitochondrial OS=Mus musculus GN=Echs1 PE=1 SV=1	0	3.962	9	2	3	2	1	290	31.5	8.48	6.34	2	metabolic process	mitochondrion;organelle lumen	catalytic activity	Pf00378	93747	ENSMUSG00000025465.13	Echs1	7	Fatty acid metabolism; Tryptophan metabolism; Valine, leucine and isoleucine degradation; Metabolic pathways; Lysine degradation; Fatty acid degradation; Butanoate metabolism; beta-Alanine metabolism; Propanoate metabolism; Fatty acid elongation; Carbon metabolism	Fatty Acid Biosynthesis; Fatty Acid Beta Oxidation; Tryptophan metabolism	0	87.5	70.9	41.7	58.1	110.1	60.2	100.7	270.9	High	Peak Found	Peak Found	Peak Found	High	High	Peak Found	Peak Found
FALSE	High	Master Protein	G3X9T7	Galectin OS=Mus musculus GN=Lgals9 PE=1 SV=1	0	3.927	4	1	3	1	1	353	40	9.31	6.44	1	regulation of biological process;response to stimulus	cytoplasm;cytosol;extracellular;nucleus	enzyme regulator activity;protein binding	Pf00337	16859	ENSMUSG00000001123.15	Lgals9	11			0	169.2		113.7		213.3	169.2	134.7		Peak Found	High	Peak Found	Not Found	Peak Found	High	High	Not Found
FALSE	High	Master Protein	G3X925	Pyruvate kinase OS=Mus musculus GN=Pklr PE=1 SV=1	0	3.926	6	2	2	2	1	574	62.2	7.09	6.25	2	metabolic process;response to stimulus	cytoplasm;cytosol	catalytic activity;metal ion binding;nucleotide binding	Pf00224, Pf02887	18770	ENSMUSG00000041237.12	Pklr	3		Glycolysis and Gluconeogenesis; Purine metabolism	0	109.8	99	89.1	142.1	177.8	38.3	144		Peak Found	Peak Found	Peak Found	Peak Found	High	Peak Found	Peak Found	Not Found
FALSE	High	Master Protein	O95831	Apoptosis-inducing factor 1, mitochondrial OS=Homo sapiens GN=AIFM1 PE=1 SV=1	0	3.871	3	1	4	1	1	613	66.9	8.95	9.2	1	cell death;cell differentiation;cell organization and biogenesis;cellular homeostasis;metabolic process;regulation of biological process;response to stimulus	cytoplasm;cytosol;membrane;mitochondrion;nucleus	catalytic activity;DNA binding;nucleotide binding;protein binding	Pf00070, Pf07992, Pf14721, Pf14962	9131	ENSG00000156709.13	AIFM1	X	Apoptosis	Nanomaterial induced apoptosis; Apoptosis Modulation by HSP70; Apoptosis Modulation and Signaling	0	13.8	22.4	50.4		13.4	6.6	28.7	664.8	High	Peak Found	Low	Not Found	High	High	Peak Found	Peak Found
FALSE	High	Master Protein	P11725	Ornithine carbamoyltransferase, mitochondrial OS=Mus musculus GN=Otc PE=1 SV=1	0	3.857	7	2	4	2	1	354	39.7	8.73	4.12	2	cell organization and biogenesis;metabolic process;response to stimulus	cytoplasm;membrane;mitochondrion;organelle lumen	catalytic activity	Pf00185, Pf02729	18416	ENSMUSG00000031173.13	Otc	X	Metabolic pathways; Biosynthesis of amino acids; Arginine biosynthesis		0	10.2	18.5	14.6		18.5	108.8	91.8	537.6	Peak Found	Peak Found	Peak Found	Not Found	Peak Found	High	High	Peak Found
FALSE	High	Master Protein	P17897	Lysozyme C-1 OS=Mus musculus GN=Lyz1 PE=1 SV=1	0	3.843	8	1	3	1	1	148	16.8	9.41	5.22	1	defense response;metabolic process;response to stimulus	cytoplasm;extracellular;organelle lumen	catalytic activity;protein binding	Pf00062, Pf01464	17110	ENSMUSG00000069515.6	Lyz1	10	Salivary secretion		0			85.4	49.8		35.3	629.5		Not Found	Not Found	Low	Peak Found	Not Found	Peak Found	High	Not Found
FALSE	High	Master Protein	P28271	Cytoplasmic aconitate hydratase OS=Mus musculus GN=Aco1 PE=1 SV=3	0	3.725	3	3	4	3	1	889	98.1	7.5	4.42	3	cellular homeostasis;metabolic process;regulation of biological process;response to stimulus;transport	cytoplasm;cytosol;endoplasmic reticulum;Golgi;mitochondrion	catalytic activity;metal ion binding;RNA binding	Pf00330, Pf00694	11428	ENSMUSG00000028405.9	Aco1	4	Citrate cycle (TCA cycle); Metabolic pathways; Biosynthesis of amino acids; 2-Oxocarboxylic acid metabolism; Carbon metabolism; Glyoxylate and dicarboxylate metabolism	mRNA processing	0	86.6	71.5	65.3	31.1	307.2	97.3	141		Peak Found	Peak Found	Peak Found	Peak Found	High	High	Peak Found	Not Found
FALSE	High	Master Protein	Q9Z2I8	Succinate--CoA ligase [GDP-forming] subunit beta, mitochondrial OS=Mus musculus GN=Suclg2 PE=1 SV=3	0	3.719	3	1	1	1	1	433	46.8	7.02	2.28	1	metabolic process	membrane;mitochondrion	catalytic activity;metal ion binding;nucleotide binding;protein binding	Pf00549, Pf01071, Pf08442, Pf13549	20917	ENSMUSG00000061838.7	Suclg2	6	Citrate cycle (TCA cycle); Metabolic pathways; Propanoate metabolism; Carbon metabolism	TCA Cycle	0				399.1	37.7	363.2			Not Found	Not Found	Not Found	Peak Found	Peak Found	High	Not Found	Not Found
FALSE	High	Master Protein	P18528	Ig heavy chain V region 6.96 OS=Mus musculus PE=4 SV=1	0	3.659	19	1	2	1	1	98	11	7.93	5.82	1	cell organization and biogenesis;defense response;metabolic process;regulation of biological process;response to stimulus		protein binding	Pf07686	777688		Gm16971; Ighv5-4	12			0	137	67.7	212.7				88.8	293.8	High	Peak Found	High	Not Found	Not Found	Not Found	Peak Found	Peak Found
FALSE	High	Master Protein	E9QPX3	NADH dehydrogenase [ubiquinone] iron-sulfur protein 4, mitochondrial OS=Mus musculus GN=Ndufs4 PE=1 SV=1	0	3.61	7	2	2	2	1	175	19.8	9.99	0	2	cell organization and biogenesis;metabolic process;regulation of biological process;response to stimulus;transport	membrane;mitochondrion	catalytic activity	Pf04800	17993	ENSMUSG00000021764.6	Ndufs4	13	Metabolic pathways; Huntington's disease; Non-alcoholic fatty liver disease (NAFLD); Oxidative phosphorylation; Parkinson's disease; Alzheimer's disease	Oxidative phosphorylation; Electron Transport Chain	0		7.2	7.4	777.4	8				Not Found	Peak Found	Peak Found	High	Peak Found	Not Found	Not Found	Not Found
FALSE	High	Master Protein	P47911	60S ribosomal protein L6 OS=Mus musculus GN=Rpl6 PE=1 SV=3	0	3.518	6	2	8	2	1	296	33.5	10.7	7.41	2	cell organization and biogenesis;metabolic process	cytoplasm;membrane;nucleus;ribosome	protein binding;RNA binding;structural molecule activity	Pf01159, Pf03868	19988	ENSMUSG00000029614.13	Rpl6	5	Ribosome	TNF-alpha NF-kB Signaling Pathway; Cytoplasmic Ribosomal Proteins	0	176.3	186.7	137.8		77.2	27.2	88.5	106.3	High	High	Peak Found	Not Found	High	High	Peak Found	Peak Found
FALSE	High	Master Protein	P01592	Immunoglobulin J chain OS=Mus musculus GN=Jchain PE=1 SV=4	0	3.505	9	1	8	1	1	159	18	4.89	7.58	1	defense response;regulation of biological process;response to stimulus	extracellular	DNA binding;protein binding	Pf15097	16069	ENSMUSG00000067149.6	Igj; Jchain	5			0	102.9	100.3	193.3		127.3	39	237.1		High	High	Low	Not Found	High	High	High	Not Found
FALSE	High	Master Protein	P22033	Methylmalonyl-CoA mutase, mitochondrial OS=Homo sapiens GN=MUT PE=1 SV=4	0	3.482	2	1	1	1	1	750	83.1	6.93	0	1	metabolic process	mitochondrion;organelle lumen	catalytic activity;metal ion binding	Pf01642, Pf02310	4594	ENSG00000146085.7	MUT	6	Propanoate metabolism; Carbon metabolism; Metabolic pathways; Glyoxylate and dicarboxylate metabolism; Valine, leucine and isoleucine degradation	Amino Acid metabolism; Vitamin B12 Metabolism	0	310	156.5	62.9		209.6		60.9		High	Peak Found	Peak Found	Not Found	Peak Found	Not Found	Peak Found	Not Found
FALSE	High	Master Protein	Q8VBW8	Tetratricopeptide repeat protein 36 OS=Mus musculus GN=Ttc36 PE=1 SV=1	0	3.473	13	2	2	2	1	186	20.1	5.29	2.03	2			protein binding	Pf00515, Pf13414, Pf13424, Pf13432	192653	ENSMUSG00000039438.7	Ttc36	9			0	160.3	178.7	88.9		219.1	48	104.9		Peak Found	Peak Found	Peak Found	Not Found	High	Peak Found	High	Not Found
FALSE	High	Master Protein	P14106	Complement C1q subcomponent subunit B OS=Mus musculus GN=C1qb PE=1 SV=2	0	3.389	5	1	2	1	1	253	26.7	8.15	2.34	1	defense response;metabolic process;regulation of biological process;response to stimulus	extracellular;membrane	protein binding	Pf00229, Pf00386	12260	ENSMUSG00000036905.8	C1qb	4	Chagas disease (American trypanosomiasis); Staphylococcus aureus infection; Complement and coagulation cascades; Pertussis; Prion diseases; Systemic lupus erythematosus	Oxidative Damage; Complement Activation, Classical Pathway; Microglia Pathogen Phagocytosis Pathway; Complement and Coagulation Cascades	0	151.1	247.4	173.1		24.1	106.9	97.5		Peak Found	High	High	Not Found	Peak Found	Peak Found	Peak Found	Not Found
FALSE	High	Master Protein	P05109	Protein S100-A8 OS=Homo sapiens GN=S100A8 PE=1 SV=1	0	3.37	24	2	2	2	1	93	10.8	7.03	0	2	cell death;cellular component movement;defense response;metabolic process;regulation of biological process;response to stimulus;transport	cytoplasm;cytoskeleton;cytosol;extracellular;membrane;nucleus;organelle lumen	metal ion binding;protein binding	Pf01023, Pf13499	6279	ENSG00000143546.9	S100A8	1			0			184.5	108.5		26.5	480.6		Not Found	Not Found	Peak Found	Peak Found	Not Found	Peak Found	High	Not Found
FALSE	High	Master Protein	A0A140T8P9	Immunoglobulin kappa variable 14-111 (Fragment) OS=Mus musculus GN=Igkv14-111 PE=4 SV=2	0	3.282	28	2	7	2	1	117	13.2	6.57	0	2				Pf00047, Pf07679, Pf07686		ENSMUSG00000095771.2		6			0			293.9	79.8		67.9	358.4		Not Found	Not Found	Medium	Peak Found	Not Found	High	High	Not Found
FALSE	High	Master Protein	A0A140T8N2	Protein Igkv5-48 (Fragment) OS=Mus musculus GN=Igkv5-48 PE=1 SV=2	0	3.266	27	2	5	2	1	115	12.6	5.94	0	2	response to stimulus			Pf00047, Pf07679, Pf07686	619846; 434037	ENSMUSG00000076563.2	Igkv5-48; Igkv12-47	6			0	137.6	128.7	175.1		98	44.9	215.7		Peak Found	Peak Found	High	Not Found	Peak Found	Peak Found	High	Not Found
FALSE	High	Master Protein	F8W727	60S ribosomal protein L32 OS=Homo sapiens GN=RPL32 PE=1 SV=1	0	3.198	8	1	1	1	1	153	18	10.59	2.55	1	metabolic process	ribosome	structural molecule activity	Pf01655		ENSG00000144713.12		3			0	21.4		12.2	760.6			5.8		Peak Found	Not Found	Peak Found	High	Not Found	Not Found	Peak Found	Not Found
FALSE	High	Master Protein	A0A0G2JDN5	Immunoglobulin kappa variable 17-127 (Fragment) OS=Mus musculus GN=Igkv17-127 PE=4 SV=4	0	3.197	14	1	7	1	1	117	12.8	4.36	5.45	1	response to stimulus			Pf00047, Pf07686	243433	ENSMUSG00000076508.3	Igkv17-127	6			0	331.7	110.3	280.1		21	8.4	48.5		High	Peak Found	High	Not Found	Peak Found	Peak Found	High	Not Found
FALSE	High	Master Protein	Q02413	Desmoglein-1 OS=Homo sapiens GN=DSG1 PE=1 SV=2	0	3.163	2	1	2	1	1	1049	113.7	5.03	2.52	1	cell death;cell organization and biogenesis;regulation of biological process;response to stimulus;transport	cytoskeleton;cytosol;membrane	metal ion binding;protein binding	Pf00028, Pf01049	1828	ENSG00000134760.5	DSG1	18	Staphylococcus aureus infection		0		21.1	89.6	200.5		47.4	441.4		Not Found	Peak Found	Peak Found	Peak Found	Not Found	High	Low	Not Found
FALSE	High	Master Protein	J3QQ67	60S ribosomal protein L18 (Fragment) OS=Homo sapiens GN=RPL18 PE=1 SV=1	0	3.146	5	1	3	1	1	190	21.8	11.72	0	1	metabolic process	cytosol;endoplasmic reticulum;ribosome	structural molecule activity	Pf00828		ENSG00000063177.12		19			0	199.1	177.1	131.9		130.4	46.9	114.6		High	Peak Found	Peak Found	Not Found	High	High	Peak Found	Not Found
FALSE	High	Master Protein	A0A1B0GSD0	Transthyretin (Fragment) OS=Mus musculus GN=Urah PE=1 SV=1	0	3.142	22	2	7	2	1	153	17.1	6.4	2.37	2		extracellular	protein binding	Pf00576		ENSMUSG00000025481.12		7			0	196.9	59	164.4		151.8	53.2	174.7		Low	Peak Found	Low	Not Found	High	Peak Found	High	Not Found	Acetyl [N-Term]
FALSE	High	Master Protein	A0A0R4IZY2	Cytochrome P450 2D26 OS=Mus musculus GN=Cyp2d26 PE=1 SV=1	0	3.137	7	2	2	2	1	500	56.9	6.64	0	2	metabolic process;response to stimulus	endoplasmic reticulum;membrane	catalytic activity;metal ion binding	Pf00067	76279	ENSMUSG00000022445.6	Cyp2d26	15	Steroid hormone biosynthesis; Serotonergic synapse		0	11.5		14.9	31.7	57.4	58.3	16.2	609.9	Peak Found	Not Found	Peak Found	Peak Found	Peak Found	High	Peak Found	Peak Found
FALSE	High	Master Protein	P62267	40S ribosomal protein S23 OS=Mus musculus GN=Rps23 PE=1 SV=3	0	3.127	16	2	10	2	1	143	15.8	10.49	5.48	2	cell organization and biogenesis;metabolic process	membrane;ribosome	RNA binding;structural molecule activity	Pf00164	66475	ENSMUSG00000049517.7	Rps23	13	Ribosome	Cytoplasmic Ribosomal Proteins; mRNA processing	0	12.9	11.7	52.6	654.4	31.1	3.4	33.9		High	High	High	High	Medium	Peak Found	High	Not Found
FALSE	High	Master Protein	E9QN99	Protein ABHD14B OS=Mus musculus GN=Abhd14b PE=1 SV=1	0	3.076	10	2	3	2	1	210	22.4	6.52	1.81	2	regulation of biological process	cytoplasm;cytosol;nucleus	catalytic activity	Pf00561, Pf12146, Pf12695, Pf12697	76491	ENSMUSG00000042073.15	Abhd14b	9			0	106.5	26.4	97	19.3	317.3	92.2	141.3		High	Peak Found	High	Peak Found	Peak Found	Peak Found	High	Not Found
FALSE	High	Master Protein	P07724	Serum albumin OS=Mus musculus GN=Alb PE=1 SV=3	0	3.049	4	2	2	2	1	608	68.6	6.07	0	2	cell communication;regulation of biological process;response to stimulus;transport	cytoplasm;endoplasmic reticulum;extracellular;Golgi;nucleus	DNA binding;metal ion binding;protein binding	Pf00273	11657	ENSMUSG00000029368.10	Alb	5	Thyroid hormone synthesis		0	201.1	104.1	22.4	46.6	81.1	36.3	21.2	287.2	High	Peak Found	Peak Found	Peak Found	Peak Found	Peak Found	Peak Found	Peak Found
FALSE	High	Master Protein	P63173	60S ribosomal protein L38 OS=Homo sapiens GN=RPL38 PE=1 SV=2	0	3.026	19	1	6	1	1	70	8.2	10.1	8.08	1	cell organization and biogenesis;metabolic process;regulation of biological process;transport	cytosol;ribosome	RNA binding;structural molecule activity	Pf01781	6169	ENSG00000172809.12	RPL38	17	Ribosome	Mesodermal Commitment Pathway; Cytoplasmic Ribosomal Proteins	0	140	113.1	57.5		86	32.4	44.4	326.6	High	High	Low	Not Found	High	Peak Found	Low	Peak Found
FALSE	High	Master Protein	Q9QXF8	Glycine N-methyltransferase OS=Mus musculus GN=Gnmt PE=1 SV=3	0	2.975	9	2	2	2	1	293	32.7	7.44	4.71	2	cell organization and biogenesis;metabolic process;regulation of biological process	cytoplasm;cytosol	catalytic activity	Pf01209, Pf05401, Pf08241, Pf08242, Pf12847, Pf13489, Pf13649, Pf13659, Pf13847	14711	ENSMUSG00000002769.8	Gnmt	17	Glycine, serine and threonine metabolism	One carbon metabolism and related pathways	0			171.8		313	106.8	208.4		Not Found	Not Found	Peak Found	Not Found	High	High	Peak Found	Not Found
FALSE	High	Master Protein	P62830	60S ribosomal protein L23 OS=Mus musculus GN=Rpl23 PE=1 SV=1	0	2.903	13	2	12	2	1	140	14.9	10.51	5.87	2	cell organization and biogenesis;metabolic process;regulation of biological process;response to stimulus	cytoplasm;membrane;ribosome	protein binding;RNA binding;structural molecule activity	Pf00238	65019; 100044627; 100862455	ENSMUSG00000071415.6	Rpl23; LOC100044627; LOC100862455	11; 17	Ribosome		0	20.4	23	17.7	632.8	16.7	6.5	12.4	70.6	Low	High	High	High	Low	High	Peak Found	Peak Found
FALSE	High	Master Protein	P13707	Glycerol-3-phosphate dehydrogenase [NAD(+)], cytoplasmic OS=Mus musculus GN=Gpd1 PE=1 SV=3	0	2.866	7	2	3	2	1	349	37.5	7.17	1.74	2	metabolic process;regulation of biological process;response to stimulus;transport	cytoplasm;cytosol;mitochondrion	catalytic activity;nucleotide binding;protein binding	Pf01210, Pf07479	14555	ENSMUSG00000023019.12	Gpd1	15	Glycerophospholipid metabolism	Triacylglyceride Synthesis	0	218	152.6	65.5		179.9	95.1	89		High	Peak Found	Peak Found	Not Found	Peak Found	High	Peak Found	Not Found
FALSE	High	Master Protein	P06702	Protein S100-A9 OS=Homo sapiens GN=S100A9 PE=1 SV=1	0	2.855	13	1	2	1	1	114	13.2	6.13	0	1	cell communication;cell death;cellular component movement;defense response;metabolic process;regulation of biological process;response to stimulus;transport	cytoplasm;cytoskeleton;cytosol;extracellular;membrane;nucleus;organelle lumen	antioxidant activity;catalytic activity;metal ion binding;protein binding;signal transducer activity	Pf00036, Pf01023, Pf13499, Pf13833	6280	ENSG00000163220.10	S100A9	1		IL1 and megakaryocytes in obesity	0	10.6		299	132	15.8	8.7	334		Peak Found	Not Found	High	Peak Found	Peak Found	Peak Found	High	Not Found
FALSE	High	Master Protein	F5H2F4	C-1-tetrahydrofolate synthase, cytoplasmic OS=Homo sapiens GN=MTHFD1 PE=1 SV=1	0	2.84	1	1	5	1	1	1020	110.5	8.43	2.06	1	metabolic process	cytoplasm;cytosol;membrane;mitochondrion	catalytic activity;nucleotide binding;protein binding	Pf00763, Pf01268, Pf02882	4522	ENSG00000100714.15	MTHFD1	14		One Carbon Metabolism; Trans-sulfuration and one carbon metabolism; Folate Metabolism	0	35.2	50.4	13.3		65.7	14.1	10.4	610.8	High	High	Low	Not Found	High	High	Peak Found	Peak Found
FALSE	High	Master Protein	Q9CZS1	Aldehyde dehydrogenase X, mitochondrial OS=Mus musculus GN=Aldh1b1 PE=1 SV=1	0	2.829	3	2	14	1	1	519	57.5	7.02	23.75	2	metabolic process	mitochondrion;organelle lumen	catalytic activity	Pf00171	72535	ENSMUSG00000035561.5	Aldh1b1	4	Histidine metabolism; Pyruvate metabolism; Arginine and proline metabolism; Tryptophan metabolism; Valine, leucine and isoleucine degradation; Metabolic pathways; Lysine degradation; Fatty acid degradation; Glycolysis / Gluconeogenesis; beta-Alanine metabolism; Ascorbate and aldarate metabolism; Glycerolipid metabolism; Pentose and glucuronate interconversions		0	29	14.3	3.4	27.6	27.5	14.7	13	670.5	Peak Found	Peak Found	Peak Found	Peak Found	Peak Found	High	Peak Found	Peak Found
FALSE	High	Master Protein	P31040	Succinate dehydrogenase [ubiquinone] flavoprotein subunit, mitochondrial OS=Homo sapiens GN=SDHA PE=1 SV=2	0	2.819	2	1	3	1	1	664	72.6	7.39	0	1	metabolic process;transport	membrane;mitochondrion	catalytic activity;nucleotide binding;protein binding	Pf00890, Pf02910	6389	ENSG00000073578.16	SDHA	5	Citrate cycle (TCA cycle); Carbon metabolism; Huntington's disease; Parkinson's disease; Alzheimer's disease; Oxidative phosphorylation; Non-alcoholic fatty liver disease (NAFLD); Metabolic pathways	TCA Cycle and Deficiency of Pyruvate Dehydrogenase complex (PDHc); TCA Cycle; Amino Acid metabolism; Electron Transport Chain	0	38.9	7.4	46.9		20.5	1.6	59.2	625.6	Peak Found	High	Medium	Not Found	Peak Found	Peak Found	Medium	Peak Found
FALSE	High	Master Protein	O08749	Dihydrolipoyl dehydrogenase, mitochondrial OS=Mus musculus GN=Dld PE=1 SV=2	0	2.813	2	1	2	1	1	509	54.2	7.9	2.21	1	cellular homeostasis;metabolic process;regulation of biological process	mitochondrion;organelle lumen	catalytic activity;nucleotide binding	Pf00070, Pf00890, Pf01134, Pf01946, Pf02852, Pf03486, Pf07992, Pf12831, Pf13450	13382	ENSMUSG00000020664.10	Dld	12	Pyruvate metabolism; Citrate cycle (TCA cycle); Valine, leucine and isoleucine degradation; Metabolic pathways; Glycine, serine and threonine metabolism; Glycolysis / Gluconeogenesis; Propanoate metabolism; Carbon metabolism; Glyoxylate and dicarboxylate metabolism	TCA Cycle; Fatty Acid Beta Oxidation; Glycolysis and Gluconeogenesis	0	142.8	171	41.5		298.3	56	90.4		Peak Found	High	Peak Found	Not Found	High	Peak Found	Peak Found	Not Found
FALSE	High	Master Protein	E9Q1Q9	Ketohexokinase OS=Mus musculus GN=Khk PE=1 SV=1	0	2.781	3	1	1	1	1	343	37.7	6.06	0	1	metabolic process;regulation of biological process;response to stimulus	cytoplasm;nucleus	catalytic activity;nucleotide binding	Pf00294	16548	ENSMUSG00000029162.15	Khk	5		Polyol pathway	0	152.4	161.7	71.7		312		102.3		Peak Found	Peak Found	Peak Found	Not Found	High	Not Found	Peak Found	Not Found
FALSE	High	Master Protein	A0A075B5L7	Immunoglobulin kappa variable 4-80 (Fragment) OS=Mus musculus GN=Igkv4-80 PE=4 SV=2	0	2.758	14	1	2	1	1	116	12.6	5.15	1.82	1	response to stimulus			Pf00047, Pf07679, Pf07686	545848	ENSMUSG00000076540.3	Igkv4-80	6			0	9		25.7	25.5		6.6	32.6	700.5	Peak Found	Not Found	Low	Peak Found	Not Found	Peak Found	High	Peak Found
FALSE	High	Master Protein	A0A0G2JE99	Immunoglobulin lambda constant 1 (Fragment) OS=Mus musculus GN=Iglc1 PE=4 SV=1	0	2.729	16	1	4	1	1	106	11.7	6.27	0	1	cell organization and biogenesis;defense response;metabolic process;regulation of biological process;response to stimulus		protein binding	Pf07654, Pf13927		ENSMUSG00000105906.1		16			0		339.6	65.4		47.4	207.7	140		Not Found	Peak Found	Low	Not Found	Peak Found	Low	High	Not Found
FALSE	High	Master Protein	P70694	Estradiol 17 beta-dehydrogenase 5 OS=Mus musculus GN=Akr1c6 PE=1 SV=1	0	2.715	9	2	4	2	1	323	37	8.28	4.21	2	metabolic process;regulation of biological process;response to stimulus	cytoplasm;nucleus	catalytic activity	Pf00248	83702	ENSMUSG00000021210.15	Akr1c6	13			0	23.5	17.9	16.8		44.1	21.4	48.9	627.3	Peak Found	Peak Found	Peak Found	Not Found	High	High	High	Peak Found
FALSE	High	Master Protein	A0A0G2JQH2	40S ribosomal protein S18 OS=Homo sapiens GN=RPS18 PE=1 SV=1	0	2.701	39	1	8	1	1	33	3.8	11	2.29	1	metabolic process	ribosome	RNA binding;structural molecule activity	Pf00416		ENSG00000227794.5		CHR_HSCHR6_MHC_SSTO_CTG1			0	13.6	20.1	459.7		23.5	5	278.1		Peak Found	Peak Found	Low	Not Found	High	Peak Found	High	Not Found	Acetyl [N-Term]
FALSE	High	Master Protein	O88844	Isocitrate dehydrogenase [NADP] cytoplasmic OS=Mus musculus GN=Idh1 PE=1 SV=2	0.001	2.609	3	1	4	1	1	414	46.6	7.17	2.18	1	metabolic process;regulation of biological process;response to stimulus	cytoplasm;cytosol;mitochondrion	catalytic activity;metal ion binding;nucleotide binding;protein binding	Pf00180, Pf01960	15926	ENSMUSG00000025950.16	Idh1	1	Glutathione metabolism; Citrate cycle (TCA cycle); Metabolic pathways; Biosynthesis of amino acids; 2-Oxocarboxylic acid metabolism; Carbon metabolism; Peroxisome	Glutathione metabolism; Glutathione and one carbon metabolism	0	190.7		147.3	26.7	184	78.2	173		Peak Found	Not Found	Low	Peak Found	Peak Found	High	High	Not Found
FALSE	High	Master Protein	Q9DB77	Cytochrome b-c1 complex subunit 2, mitochondrial OS=Mus musculus GN=Uqcrc2 PE=1 SV=1	0.001	2.576	4	1	4	1	1	453	48.2	9.25	1.99	1	metabolic process;transport	membrane;mitochondrion	catalytic activity;metal ion binding;protein binding	Pf00675, Pf05193	67003	ENSMUSG00000030884.12	Uqcrc2	7	Metabolic pathways; Huntington's disease; Non-alcoholic fatty liver disease (NAFLD); Oxidative phosphorylation; Parkinson's disease; Alzheimer's disease; Cardiac muscle contraction	Electron Transport Chain	0	384.1		39.9		238.9	97	40.2		Low	Not Found	Low	Not Found	High	Peak Found	Low	Not Found
FALSE	High	Master Protein	P48758	Carbonyl reductase [NADPH] 1 OS=Mus musculus GN=Cbr1 PE=1 SV=3	0.001	2.547	6	2	11	2	1	277	30.6	8.31	9.86	2	metabolic process	cytoplasm;membrane;nucleus	catalytic activity	Pf00106, Pf01370, Pf08659, Pf13561	12408	ENSMUSG00000051483.8	Cbr1	16	Metabolic pathways; Arachidonic acid metabolism; Chemical carcinogenesis; Metabolism of xenobiotics by cytochrome P450		0	210.3	208.2			265.8	69.7	45.9		High	High	Low	Not Found	High	High	High	Not Found
FALSE	High	Master Protein	Q9QWK4	CD5 antigen-like OS=Mus musculus GN=Cd5l PE=1 SV=3	0.001	2.528	3	1	2	1	1	352	38.8	5.16	1.94	1	cell death;defense response;response to stimulus;transport	cytoplasm;extracellular;membrane	receptor activity	Pf00530, Pf15494	11801	ENSMUSG00000015854.7	Cd5l	3			0	121.3	53.5	126.3		124.9	84.3	289.7		Peak Found	Peak Found	Peak Found	Not Found	Peak Found	High	High	Not Found
FALSE	High	Master Protein	A0A1Y7VJN6	Immunoglobulin heavy constant gamma 3 (Fragment) OS=Mus musculus GN=Ighg3 PE=4 SV=1	0.002	2.506	3	1	7	1	1	399	44	7.14	10.68	1		membrane		Pf07654, Pf08205							0	29.6		268.9	25.4	22.2	96.5	357.6		Peak Found	Not Found	High	Peak Found	Peak Found	High	High	Not Found
FALSE	High	Master Protein	P62849	40S ribosomal protein S24 OS=Mus musculus GN=Rps24 PE=1 SV=1	0.002	2.47	9	1	4	1	1	133	15.4	10.78	1.89	1	metabolic process	membrane;nucleus;ribosome	protein binding;RNA binding;structural molecule activity	Pf01282	20088; 102642752	ENSMUSG00000025290.16	Rps24; LOC677113; LOC102642752	14; 16	Ribosome	mRNA processing; Cytoplasmic Ribosomal Proteins	0	13	38.4	336.8	84.6	21.1		306.1		Peak Found	Peak Found	High	Peak Found	Peak Found	Not Found	High	Not Found
FALSE	High	Master Protein	Q9Z2I9	Succinate--CoA ligase [ADP-forming] subunit beta, mitochondrial OS=Mus musculus GN=Sucla2 PE=1 SV=2	0.002	2.421	3	2	4	2	1	463	50.1	7.01	0	2	metabolic process	mitochondrion	catalytic activity;metal ion binding;nucleotide binding	Pf00549, Pf02222, Pf02786, Pf08442, Pf13535, Pf13549	20916	ENSMUSG00000022110.13	Sucla2	14	Citrate cycle (TCA cycle); Metabolic pathways; Propanoate metabolism; Carbon metabolism	TCA Cycle	0	191.5	33.7	95.6		185.2	60	89	145	High	Peak Found	Peak Found	Not Found	High	Peak Found	Peak Found	Peak Found
FALSE	High	Master Protein	P14923	Junction plakoglobin OS=Homo sapiens GN=JUP PE=1 SV=3	0.002	2.381	3	1	3	1	1	745	81.7	6.14	0	1	cell death;cell organization and biogenesis;cellular component movement;regulation of biological process;response to stimulus;transport	cytoplasm;cytoskeleton;cytosol;extracellular;membrane;nucleus;organelle lumen	protein binding;signal transducer activity;structural molecule activity	Pf00514	3728	ENSG00000173801.16	JUP	17	Arrhythmogenic right ventricular cardiomyopathy (ARVC); Acute myeloid leukemia; Pathways in cancer; Transcriptional misregulation in cancer	Corticotropin-releasing hormone signaling pathway; Ectoderm Differentiation; Arrhythmogenic Right Ventricular Cardiomyopathy	0						342	458		Not Found	Not Found	Not Found	Not Found	Not Found	High	Low	Not Found
FALSE	High	Master Protein	Q05707	Collagen alpha-1(XIV) chain OS=Homo sapiens GN=COL14A1 PE=1 SV=3	0.002	2.354	1	1	4	1	1	1796	193.4	5.3	3.74	1	cell organization and biogenesis	extracellular;organelle lumen	protein binding;RNA binding;structural molecule activity	Pf00041, Pf00092, Pf01391, Pf13519	7373	ENSG00000187955.11	COL14A1	8	Protein digestion and absorption		0	121.8	77.8	171.5	225.5	74.2	26.1	103.1		High	High	High	Peak Found	Peak Found	Peak Found	High	Not Found
FALSE	High	Master Protein	Q9D881	Cytochrome c oxidase subunit 5B, mitochondrial OS=Mus musculus GN=Cox5b PE=1 SV=1	0.002	2.338	15	1	11	1	1	129	13.8	8.12	7.79	1	metabolic process;transport	membrane;mitochondrion	catalytic activity;transporter activity	Pf01215	12859; 100040340; 102641600	ENSMUSG00000061518.10; ENSMUSG00000079941.1	Cox5b; LOC100046079; Gm11273; LOC102641600	1; 13; 12	Metabolic pathways; Huntington's disease; Non-alcoholic fatty liver disease (NAFLD); Oxidative phosphorylation; Parkinson's disease; Alzheimer's disease; Cardiac muscle contraction	Electron Transport Chain	0	163.9	185.2	78.7		217.1	56.8	98.3		High	Low	Low	Not Found	High	Low	Low	Not Found
FALSE	High	Master Protein	Q64442	Sorbitol dehydrogenase OS=Mus musculus GN=Sord PE=1 SV=3	0.002	2.315	3	1	4	1	1	357	38.2	7.02	3.97	1	cellular component movement;metabolic process;response to stimulus	membrane;mitochondrion	catalytic activity;metal ion binding;nucleotide binding;protein binding	Pf00107, Pf08240	20322	ENSMUSG00000027227.7	Sord	2	Metabolic pathways; Fructose and mannose metabolism; Pentose and glucuronate interconversions	Polyol pathway	0	162.1	127.6	20.3	121.5	248.4	68.4	51.8		Peak Found	High	Peak Found	Peak Found	Low	High	Low	Not Found
FALSE	High	Master Protein	Q91YI0	Argininosuccinate lyase OS=Mus musculus GN=Asl PE=1 SV=1	0.002	2.301	4	2	8	2	1	464	51.7	6.96	3.59	2	metabolic process;response to stimulus	cytoplasm;endoplasmic reticulum;membrane;nucleus	catalytic activity;protein binding	Pf00206, Pf14698	109900	ENSMUSG00000025533.15	Asl	5	Metabolic pathways; Biosynthesis of amino acids; Alanine, aspartate and glutamate metabolism; Arginine biosynthesis	Alanine and aspartate metabolism	0	200.7	128.8	52.9		257	77.6	83		High	High	Peak Found	Not Found	High	High	Peak Found	Not Found
FALSE	High	Master Protein	E0CYV0	Protein-L-isoaspartate O-methyltransferase OS=Mus musculus GN=Pcmt1 PE=1 SV=1	0.002	2.291	6	1	2	1	1	286	30.4	7.24	2.43	1	metabolic process;regulation of biological process	cytoplasm;cytosol;membrane	catalytic activity	Pf01135, Pf01209, Pf05175, Pf08241, Pf12847, Pf13489, Pf13659, Pf13847	18537	ENSMUSG00000019795.17	Pcmt1	10			0			98.9	294.3			406.7		Not Found	Not Found	Peak Found	Peak Found	Not Found	Not Found	High	Not Found
FALSE	High	Master Protein	A0A0R4J1E2	Elongation factor 1-delta OS=Mus musculus GN=Eef1d PE=1 SV=1	0.002	2.281	2	1	1	1	1	660	72.9	6.51	2.22	1	metabolic process;regulation of biological process;response to stimulus	cytoplasm;cytosol;endoplasmic reticulum;nucleus	DNA binding;protein binding;RNA binding;signal transducer activity	Pf00736	66656	ENSMUSG00000055762.15	Eef1d	15		Translation Factors	0									Not Found	Not Found	Not Found	Not Found	High	Not Found	Not Found	Not Found
FALSE	High	Master Protein	P61247	40S ribosomal protein S3a OS=Homo sapiens GN=RPS3A PE=1 SV=2	0.002	2.275	5	1	1	1	1	264	29.9	9.73	0	1	cell differentiation;cell organization and biogenesis;metabolic process;regulation of biological process;transport	cytoplasm;cytosol;endoplasmic reticulum;nucleus;ribosome	protein binding;RNA binding;structural molecule activity	Pf01015	6189	ENSG00000145425.9	RPS3A	4	Ribosome	Cytoplasmic Ribosomal Proteins	0	123	124.5	41.9	23.2	56.7		28.6	402.2	Peak Found	High	Peak Found	Peak Found	Peak Found	Not Found	Peak Found	Peak Found
FALSE	High	Master Protein	P97742	Carnitine O-palmitoyltransferase 1, liver isoform OS=Mus musculus GN=Cpt1a PE=1 SV=4	0.002	2.24	2	1	2	1	1	773	88.2	8.62	2.45	1	cell differentiation;cell organization and biogenesis;metabolic process;regulation of biological process;response to stimulus;transport	membrane;mitochondrion	catalytic activity;protein binding	Pf00755	12894	ENSMUSG00000024900.4	Cpt1a	19	PPAR signaling pathway; Fatty acid metabolism; Fatty acid degradation; Insulin resistance; Adipocytokine signaling pathway; AMPK signaling pathway; Glucagon signaling pathway	PPAR signaling pathway; Leptin and adiponectin; Fatty Acid Beta Oxidation; Mitochondrial LC-Fatty Acid Beta-Oxidation	0	268.7	263.2	53.1		201.6	13.4			High	Peak Found	Peak Found	Not Found	High	Peak Found	Not Found	Not Found
FALSE	High	Master Protein	P61358	60S ribosomal protein L27 OS=Mus musculus GN=Rpl27 PE=1 SV=2	0.002	2.238	6	1	14	1	1	136	15.8	10.56	14.73	1	metabolic process	membrane;nucleus;ribosome	RNA binding;structural molecule activity	Pf00467, Pf01777	19942; 108167922	ENSMUSG00000063316.13; ENSMUSG00000073640.2	Rpl27; LOC108167922	11; 18	Ribosome	Cytoplasmic Ribosomal Proteins	0	199.5	170	112.9		123.6	55.2	138.9		High	High	High	Not Found	High	High	High	Not Found
FALSE	High	Master Protein	P08228	Superoxide dismutase [Cu-Zn] OS=Mus musculus GN=Sod1 PE=1 SV=2	0.002	2.236	8	1	1	1	1	154	15.9	6.51	2.29	1	cell organization and biogenesis;cellular component movement;cellular homeostasis;metabolic process;regulation of biological process;response to stimulus;transport	cytoplasm;cytosol;extracellular;membrane;mitochondrion;nucleus;vacuole	antioxidant activity;catalytic activity;metal ion binding;protein binding	Pf00080	20655	ENSMUSG00000022982.9	Sod1	16	Amyotrophic lateral sclerosis (ALS); Huntington's disease; Prion diseases; Longevity regulating pathway - multiple species; Peroxisome	One carbon metabolism and related pathways; Oxidative Stress	0	202.3	232.5	8.1		91	30.2	85.5	150.4	Peak Found	High	Peak Found	Not Found	Peak Found	Peak Found	Peak Found	Peak Found
FALSE	High	Master Protein	Q06185	ATP synthase subunit e, mitochondrial OS=Mus musculus GN=Atp5i PE=1 SV=2	0.002	2.233	17	1	4	1	1	71	8.2	9.35	1.68	1	metabolic process;transport	membrane;mitochondrion	catalytic activity;transporter activity	Pf05680	11958	ENSMUSG00000050856.16	Atp5k	5	Metabolic pathways; Oxidative phosphorylation	Oxidative phosphorylation; Electron Transport Chain	0	186	61.8	22.8		177.6	16.2	34.7	301	Peak Found	Peak Found	High	Not Found	Peak Found	Peak Found	High	Peak Found
FALSE	High	Master Protein	E9Q3T0	Predicted pseudogene 10073 OS=Mus musculus GN=Gm10073 PE=1 SV=1	0.002	2.21	14	1	3	1	1	114	11.4	4.36	2.94	1	metabolic process;regulation of biological process	ribosome	enzyme regulator activity;structural molecule activity	Pf00428		ENSMUSG00000060019.5		8			0	7.2		45.9		32.8		90.2	623.8	Peak Found	Not Found	Medium	Not Found	High	Not Found	High	Peak Found
FALSE	High	Master Protein	Q05421	Cytochrome P450 2E1 OS=Mus musculus GN=Cyp2e1 PE=1 SV=1	0.002	2.182	3	1	2	1	1	493	56.8	8.4	4.89	1	metabolic process;response to stimulus	endoplasmic reticulum;membrane;mitochondrion	catalytic activity;metal ion binding;protein binding	Pf00067	13106	ENSMUSG00000025479.9	Cyp2e1	7	Steroid hormone biosynthesis; Drug metabolism - cytochrome P450; Metabolic pathways; Linoleic acid metabolism; Non-alcoholic fatty liver disease (NAFLD); Arachidonic acid metabolism; Chemical carcinogenesis; Metabolism of xenobiotics by cytochrome P450	Oxidation by Cytochrome P450; Retinol metabolism; Tryptophan metabolism; Metapathway biotransformation; Nuclear receptors in lipid metabolism and toxicity; Fatty Acid Omega Oxidation	0	143.6	94.1	51.3	17	120.6	34.6	64.4	274.4	High	Peak Found	Peak Found	Peak Found	Medium	Peak Found	Peak Found	Peak Found
FALSE	High	Master Protein	O09173	Homogentisate 1,2-dioxygenase OS=Mus musculus GN=Hgd PE=1 SV=2	0.002	2.117	2	1	1	1	1	445	49.9	7.24	2.24	1	metabolic process		catalytic activity;metal ion binding;protein binding	Pf04209	15233	ENSMUSG00000022821.13	Hgd	16	Metabolic pathways; Tyrosine metabolism		0			98.7	228.5		341.5	131.3		Not Found	Not Found	Peak Found	Peak Found	Not Found	High	Peak Found	Not Found
FALSE	High	Master Protein	Q62425	Cytochrome c oxidase subunit NDUFA4 OS=Mus musculus GN=Ndufa4 PE=1 SV=2	0.002	2.098	15	1	3	1	1	82	9.3	9.52	3.34	1	metabolic process;transport	membrane;mitochondrion	catalytic activity;protein binding;transporter activity	Pf06522	17992	ENSMUSG00000029632.7	Ndufa4	6	Metabolic pathways; Huntington's disease; Non-alcoholic fatty liver disease (NAFLD); Oxidative phosphorylation; Parkinson's disease; Alzheimer's disease	Oxidative phosphorylation; Electron Transport Chain	0			114.1			1.5	97.8	586.6	Not Found	Not Found	High	Not Found	Not Found	Peak Found	High	Peak Found
FALSE	High	Master Protein	A0A1W2P7A1	40S ribosomal protein S12 OS=Mus musculus GN=Rps12 PE=1 SV=1	0.002	2.093	7	1	5	1	1	148	16	8.16	2.15	1	metabolic process	ribosome	structural molecule activity	Pf01248		ENSMUSG00000061983.7		10			0	105.3	110.3	31.4	187.2	122.4	44.8	21.5	177.1	Peak Found	High	Peak Found	Peak Found	High	High	Low	Peak Found
FALSE	High	Master Protein	Q13200	26S proteasome non-ATPase regulatory subunit 2 OS=Homo sapiens GN=PSMD2 PE=1 SV=3	0.002	2.093	2	1	2	1	1	908	100.1	5.2	0	1	metabolic process;regulation of biological process;response to stimulus;transport	cytoplasm;cytosol;extracellular;membrane;nucleus;organelle lumen;proteasome	catalytic activity;enzyme regulator activity;nucleotide binding;protein binding	Pf01851	5708	ENSG00000175166.16	PSMD2	3	Epstein-Barr virus infection; Proteasome	Parkin-Ubiquitin Proteasomal System pathway; Proteasome Degradation; TNF alpha Signaling Pathway	0	186.5	146	42.8	125.9	205.1	41.7	52		High	Peak Found	Peak Found	Peak Found	High	Peak Found	Peak Found	Not Found
FALSE	High	Master Protein	P01706	Immunoglobulin lambda variable 2-11 OS=Homo sapiens GN=IGLV2-11 PE=1 SV=2	0.002	2.071	11	1	4	1	1	119	12.6	7.24	4.72	1	cellular component movement;metabolic process;regulation of biological process;response to stimulus;transport	extracellular;membrane	catalytic activity	Pf07679, Pf07686	28816	ENSG00000211668.2	IGLV2-11	22			0	269.7	109.5			397.2	23.7			High	Peak Found	Not Found	Not Found	High	Peak Found	Not Found	Not Found
FALSE	High	Master Protein	B1ATI0	Aldehyde dehydrogenase OS=Mus musculus GN=Aldh3a2 PE=1 SV=1	0.002	2.049	2	1	4	1	1	532	59.2	8.13	4.66	1	metabolic process;response to stimulus	cytosol;endoplasmic reticulum;membrane;mitochondrion;nucleus	catalytic activity	Pf00171	11671	ENSMUSG00000010025.19	Aldh3a2	11		Tryptophan metabolism	0	315.4	108.2	63.2		186.3	53.8	73.1		High	Peak Found	Peak Found	Not Found	High	High	Peak Found	Not Found
FALSE	High	Master Protein	A2AS89	Agmatinase, mitochondrial OS=Mus musculus GN=Agmat PE=1 SV=1	0.002	2.048	7	1	2	1	1	358	38.2	7.87	0	1	metabolic process	mitochondrion	catalytic activity;metal ion binding	Pf00491	75986	ENSMUSG00000040706.4	Agmat	4	Arginine and proline metabolism; Metabolic pathways		0			85.2			4.7	71	639.2	Not Found	Not Found	High	Not Found	Not Found	Peak Found	Medium	Peak Found
FALSE	High	Master Protein	Q6Y7W8	GRB10-interacting GYF protein 2 OS=Mus musculus GN=Gigyf2 PE=1 SV=2	0.002	2.036	1	1	1	1	1	1291	149.1	5.57	2.93	1	cell differentiation;metabolic process;regulation of biological process;response to stimulus	cytoplasm;cytosol;endoplasmic reticulum;endosome;Golgi;membrane	protein binding;RNA binding	Pf02213	227331	ENSMUSG00000048000.15	Gigyf2	1			0									Not Found	Not Found	Not Found	Not Found	High	Not Found	Not Found	Not Found
FALSE	High	Master Protein	Q9DBA8	Probable imidazolonepropionase OS=Mus musculus GN=Amdhd1 PE=1 SV=1	0.002	2.022	2	1	3	1	1	426	46.5	6.95	4.6	1	metabolic process	cytoplasm	catalytic activity;metal ion binding	Pf07969, Pf13147, Pf13594	71761	ENSMUSG00000015890.2	Amdhd1	10	Histidine metabolism; Metabolic pathways		0	140.6	76.7	30.2		217.4	65.2	71.4	198.6	High	Peak Found	Peak Found	Not Found	High	Peak Found	Low	Peak Found
FALSE	High	Master Protein	O55142	60S ribosomal protein L35a OS=Mus musculus GN=Rpl35a PE=1 SV=2	0.002	2.005	12	1	1	1	1	110	12.5	10.89	2.31	1	metabolic process	membrane;mitochondrion;ribosome	RNA binding;structural molecule activity	Pf01247	100043423; 57808; 100042363; 100302576; 100040169; 100046034; 100048620	ENSMUSG00000060636.13	Rpl35a-ps4; Rpl35a; Rpl35a-ps2; Gm10243; Rpl35a-ps5; LOC100862595; Gm14279; LOC100048620	2; 16; 1; 6; 5	Ribosome	Cytoplasmic Ribosomal Proteins	0		3.2		246.7				550	Not Found	Peak Found	Not Found	High	Not Found	Not Found	Not Found	Peak Found
FALSE	High	Master Protein	Q9CPN9	RIKEN cDNA 2210010C04 gene OS=Mus musculus GN=2210010C04Rik PE=1 SV=1	0.002	1.98	5	1	6	1	1	247	26.4	7.93	2.35	1	metabolic process		catalytic activity	Pf00089	67373	ENSMUSG00000029882.5	2210010C04Rik	6	Pancreatic secretion; Protein digestion and absorption; Influenza A; Neuroactive ligand-receptor interaction		0			271.1				528.9		Not Found	Not Found	Medium	Not Found	Not Found	Not Found	High	Not Found
FALSE	High	Master Protein	O08601	Microsomal triglyceride transfer protein large subunit OS=Mus musculus GN=Mttp PE=1 SV=2	0.002	1.948	1	1	1	1	1	894	99	7.62	2.06	1	cell organization and biogenesis;metabolic process;response to stimulus;transport	endoplasmic reticulum;Golgi;membrane	protein binding;transporter activity	Pf01347	17777	ENSMUSG00000028158.14	Mttp	3	Fat digestion and absorption	Statin Pathway	0	256.4	126.5	37.7		256.9	76.4	46		Peak Found	Peak Found	Peak Found	Not Found	High	Peak Found	Peak Found	Not Found
FALSE	High	Master Protein	Q99J08	SEC14-like protein 2 OS=Mus musculus GN=Sec14l2 PE=1 SV=1	0.002	1.943	3	1	2	1	1	403	46.3	7.11	2.44	1	metabolic process;regulation of biological process;transport	cytoplasm;cytosol;nucleus	catalytic activity;enzyme regulator activity;transporter activity	Pf00650, Pf03765, Pf13716, Pf13897	67815	ENSMUSG00000003585.13	Sec14l2	11			0			6		261.6		81.9	450.4	Not Found	Not Found	Peak Found	Not Found	High	Not Found	Peak Found	Peak Found
FALSE	High	Master Protein	P47964	60S ribosomal protein L36 OS=Mus musculus GN=Rpl36 PE=3 SV=2	0.002	1.939	10	1	4	1	1	105	12.2	11.34	0	1	metabolic process	ribosome	RNA binding;structural molecule activity	Pf01158	54217		Rpl36	17		Cytoplasmic Ribosomal Proteins	0	68	133.1	82.2	20.1	29.8		48.1	418.7	Peak Found	Peak Found	High	Peak Found	Peak Found	Not Found	High	Peak Found
FALSE	High	Master Protein	Q921G7	Electron transfer flavoprotein-ubiquinone oxidoreductase, mitochondrial OS=Mus musculus GN=Etfdh PE=1 SV=1	0.002	1.902	2	1	1	1	1	616	68	7.58	1.81	1	metabolic process;response to stimulus;transport	membrane;mitochondrion	catalytic activity;metal ion binding;nucleotide binding	Pf00890, Pf01266, Pf01494, Pf01946, Pf03486, Pf05187, Pf05834, Pf07992, Pf12831, Pf13450, Pf13454, Pf13738	66841	ENSMUSG00000027809.14	Etfdh	3			0	199.5	108	31.2	60.6	305.2	50.9	44.6		Peak Found	Peak Found	Peak Found	Peak Found	High	Peak Found	Peak Found	Not Found
FALSE	High	Master Protein	Q61176	Arginase-1 OS=Mus musculus GN=Arg1 PE=1 SV=1	0.005	1.883	3	1	1	1	1	323	34.8	7.01	1.75	1	cell organization and biogenesis;defense response;metabolic process;regulation of biological process;response to stimulus	cytoplasm;membrane;nucleus	catalytic activity;metal ion binding	Pf00491	11846	ENSMUSG00000019987.9	Arg1	10	Arginine and proline metabolism; Metabolic pathways; Biosynthesis of amino acids; Arginine biosynthesis; Amoebiasis	Spinal Cord Injury	0			132.5		377.7	104.9	184.9		Not Found	Not Found	Peak Found	Not Found	Peak Found	High	Peak Found	Not Found
FALSE	High	Master Protein	Q9DD20	Methyltransferase-like protein 7B OS=Mus musculus GN=Mettl7b PE=1 SV=2	0.005	1.865	3	1	3	1	1	244	28	8.59	0	1	metabolic process		catalytic activity	Pf01209, Pf01739, Pf03848, Pf05148, Pf08241, Pf08242, Pf12847, Pf13489, Pf13578, Pf13649, Pf13659, Pf13847	71664	ENSMUSG00000025347.4	Mettl7b	10			0	266.2	97.1	30.3		255.4	95.1	55.8		Peak Found	Peak Found	Peak Found	Not Found	High	High	Peak Found	Not Found
FALSE	High	Master Protein	Q9DCU9	4-hydroxy-2-oxoglutarate aldolase, mitochondrial OS=Mus musculus GN=Hoga1 PE=1 SV=1	0.005	1.83	3	1	1	1	1	321	34.6	7.72	1.93	1	metabolic process	mitochondrion	catalytic activity;protein binding	Pf00701	67432	ENSMUSG00000025176.14	Hoga1	19	Arginine and proline metabolism; Metabolic pathways; Glyoxylate and dicarboxylate metabolism		0	40	41.1	35.7		131	31.7	45.4	475	Peak Found	Peak Found	Peak Found	Not Found	High	Peak Found	Peak Found	Peak Found
FALSE	High	Master Protein	E9QNP0	KxDL motif-containing protein 1 OS=Mus musculus GN=Kxd1 PE=1 SV=1	0.005	1.818	4	1	1	1	1	232	26.8	9.83	2.06	1	metabolic process;transport	ribosome	protein binding;structural molecule activity	Pf00240, Pf01020, Pf10241, Pf11976, Pf13019, Pf13881, Pf14560		ENSMUSG00000055553.16		8			0	242.9	115.5	31.8		173.1	171.7	65		Peak Found	Peak Found	Peak Found	Not Found	Peak Found	High	Peak Found	Not Found
FALSE	High	Master Protein	A0A0G2JFC6	Immunoglobulin kappa variable 4-53 (Fragment) OS=Mus musculus GN=Igkv4-53 PE=1 SV=1	0.005	1.804	18	1	4	1	1	119	12.8	5.15	0	1	response to stimulus				546213	ENSMUSG00000095753.2	Igkv4-53	6			0	6.2		40.3		5		59.5	688.9	Peak Found	Not Found	Low	Not Found	Peak Found	Not Found	High	Peak Found
FALSE	High	Master Protein	P30044	Peroxiredoxin-5, mitochondrial OS=Homo sapiens GN=PRDX5 PE=1 SV=4	0.005	1.803	5	1	5	1	1	214	22.1	8.7	5.55	1	cell death;cellular homeostasis;defense response;metabolic process;regulation of biological process;response to stimulus	cytoplasm;cytosol;mitochondrion;nucleus;organelle lumen	antioxidant activity;catalytic activity;DNA binding;enzyme regulator activity;protein binding	Pf00578, Pf08534	25824	ENSG00000126432.13	PRDX5	11	Peroxisome	Selenium Micronutrient Network	0	94.8	240.2	30.2	42.6	126.6	199	66.6		High	High	Peak Found	Peak Found	High	High	Low	Not Found
FALSE	High	Master Protein	P12273	Prolactin-inducible protein OS=Homo sapiens GN=PIP PE=1 SV=1	0.005	1.764	8	1	2	1	1	146	16.6	8.05	0	1	metabolic process;regulation of biological process;response to stimulus;transport	extracellular;membrane;nucleus	catalytic activity;protein binding	Pf05326	5304	ENSG00000159763.3	PIP	7			0							39.9	760.1	Not Found	Not Found	Not Found	Not Found	Not Found	Not Found	High	Peak Found
FALSE	High	Master Protein	P01680	Ig kappa chain V-IV region S107B OS=Mus musculus PE=4 SV=1	0.005	1.753	9	1	4	1	1	129	13.8	8.47	2.07	1	response to stimulus			Pf07686	381831		Igkv4-58	6			0			205.4				594.6		Not Found	Not Found	Low	Not Found	Not Found	Not Found	High	Not Found
FALSE	High	Master Protein	P62242	40S ribosomal protein S8 OS=Mus musculus GN=Rps8 PE=1 SV=2	0.005	1.752	6	1	2	1	1	208	24.2	10.32	1.63	1	metabolic process	cytoplasm;cytosol;endoplasmic reticulum;membrane;nucleus;ribosome	RNA binding;structural molecule activity	Pf01201	20116; 100040298	ENSMUSG00000047675.15	Rps8; Gm15501	4; 7	Ribosome	Cytoplasmic Ribosomal Proteins	0	2.1		1.9	185.9	2.1		0.8	607.2	Peak Found	Not Found	Low	High	Peak Found	Not Found	Peak Found	Peak Found
FALSE	High	Master Protein	Q9D819	Inorganic pyrophosphatase OS=Mus musculus GN=Ppa1 PE=1 SV=1	0.005	1.736	3	1	4	1	1	289	32.6	5.6	5.51	1	metabolic process	cytoplasm	catalytic activity;metal ion binding	Pf00719	67895	ENSMUSG00000020089.8	Ppa1	10	Oxidative phosphorylation	Hypothetical Network for Drug Addiction	0	113.1	84.7	67	9.4	126.3	37.9	77.6	284	High	Peak Found	High	Peak Found	High	Peak Found	High	Peak Found
FALSE	High	Master Protein	A0A0B4J1H9	Immunoglobulin kappa variable 1-132 (Fragment) OS=Mus musculus GN=Igkv1-132 PE=4 SV=1	0.004	1.721	13	1	2	1	1	120	13.4	5.96	2.08	1	response to stimulus			Pf07686	243423	ENSMUSG00000096580.1	Igkv1-132	6			0	495.3				304.7				High	Not Found	Not Found	Not Found	High	Not Found	Not Found	Not Found
FALSE	High	Master Protein	P40142	Transketolase OS=Mus musculus GN=Tkt PE=1 SV=1	0.004	1.717	1	1	3	1	1	623	67.6	7.5	4.92	1	metabolic process;regulation of biological process	membrane	catalytic activity;metal ion binding;protein binding	Pf00456, Pf00676, Pf02779, Pf02780	21881	ENSMUSG00000021957.6	Tkt	14	Metabolic pathways; Biosynthesis of amino acids; Pentose phosphate pathway; Carbon metabolism	Pentose Phosphate Pathway	0	105.3	285.3	32.2		176.3	100.8	100.1		Peak Found	High	Peak Found	Not Found	High	High	Peak Found	Not Found
FALSE	High	Master Protein	P84099	60S ribosomal protein L19 OS=Mus musculus GN=Rpl19 PE=1 SV=1	0.004	1.708	5	1	1	1	1	196	23.5	11.47	0	1	metabolic process	membrane;ribosome	RNA binding;structural molecule activity	Pf01280	19921; 100041511	ENSMUSG00000017404.12	Rpl19; Rpl19-ps11	11; 8	Ribosome	mRNA processing; Cytoplasmic Ribosomal Proteins	0				92.6				707.4	Not Found	Not Found	Not Found	High	Not Found	Not Found	Not Found	Peak Found
FALSE	High	Master Protein	A0A0A6YWU3	Immunoglobulin heavy variable V6-7 (Fragment) OS=Mus musculus GN=Ighv6-7 PE=4 SV=1	0.004	1.705	9	1	1	1	1	119	13.7	6.52	0	1	cell organization and biogenesis;defense response;metabolic process;regulation of biological process;response to stimulus		protein binding	Pf07686		ENSMUSG00000087582.6		12			0			440.1			100.8	259.1		Not Found	Not Found	Peak Found	Not Found	Not Found	Peak Found	High	Not Found
FALSE	High	Master Protein	P30050	60S ribosomal protein L12 OS=Homo sapiens GN=RPL12 PE=1 SV=1	0.004	1.688	5	1	8	1	1	165	17.8	9.42	16.96	1	cell organization and biogenesis;metabolic process;transport	cytosol;membrane;ribosome	protein binding;RNA binding;structural molecule activity	Pf00298, Pf03946	6136	ENSG00000197958.12	RPL12	9	Ribosome	Cytoplasmic Ribosomal Proteins	0	175.2	192.1	78.6		204.6	83.9	65.5		High	High	Peak Found	Not Found	High	High	Peak Found	Not Found
FALSE	High	Master Protein	Q9CZ13	Cytochrome b-c1 complex subunit 1, mitochondrial OS=Mus musculus GN=Uqcrc1 PE=1 SV=2	0.004	1.679	2	1	1	1	1	480	52.8	6.21	0	1	metabolic process;response to stimulus;transport	cytosol;membrane;mitochondrion	catalytic activity;metal ion binding;protein binding	Pf00675, Pf05193, Pf08367	22273	ENSMUSG00000025651.14; ENSMUSG00000107235.3	Uqcrc1	9; CHR_MG117_PATCH	Metabolic pathways; Huntington's disease; Non-alcoholic fatty liver disease (NAFLD); Oxidative phosphorylation; Parkinson's disease; Alzheimer's disease; Cardiac muscle contraction	Electron Transport Chain	0	339		39.7		304.8	42.4	74.1		Peak Found	Not Found	Peak Found	Not Found	Peak Found	Peak Found	High	Not Found
FALSE	High	Master Protein	Q9CQA3	Succinate dehydrogenase [ubiquinone] iron-sulfur subunit, mitochondrial OS=Mus musculus GN=Sdhb PE=1 SV=1	0.004	1.677	3	1	4	1	1	282	31.8	8.68	0	1	metabolic process;transport	membrane;mitochondrion	catalytic activity;metal ion binding	Pf13085, Pf13183, Pf13534	67680	ENSMUSG00000009863.14	Sdhb	4	Citrate cycle (TCA cycle); Metabolic pathways; Huntington's disease; Non-alcoholic fatty liver disease (NAFLD); Oxidative phosphorylation; Parkinson's disease; Alzheimer's disease; Carbon metabolism	Electron Transport Chain; TCA Cycle	0	101.8	2.6	34		93	30.1	29.5	508.9	High	Peak Found	Low	Not Found	Medium	High	Peak Found	Peak Found
FALSE	High	Master Protein	P62320	Small nuclear ribonucleoprotein Sm D3 OS=Mus musculus GN=Snrpd3 PE=1 SV=1	0.004	1.672	8	1	1	1	1	126	13.9	10.32	0	1	cell organization and biogenesis;metabolic process	cytoplasm;cytosol;nucleus;spliceosomal complex	protein binding;RNA binding	Pf01423	67332	ENSMUSG00000020180.10	Snrpd3	10	Spliceosome; Systemic lupus erythematosus	mRNA processing	0		218.1	212.5			43.3	326.1		Not Found	Peak Found	Peak Found	Not Found	Not Found	Peak Found	High	Not Found
FALSE	High	Master Protein	P39656	Dolichyl-diphosphooligosaccharide--protein glycosyltransferase 48 kDa subunit OS=Homo sapiens GN=DDOST PE=1 SV=4	0.004	1.661	2	1	1	1	1	456	50.8	6.55	0	1	metabolic process;response to stimulus;transport	endoplasmic reticulum;membrane	catalytic activity;protein binding	Pf03345	1650	ENSG00000244038.9	DDOST	1	N-Glycan biosynthesis; Protein processing in endoplasmic reticulum; Metabolic pathways	AGE/RAGE pathway	0	320.2	147	61.3		162.4	40.9	68.2		High	Peak Found	Peak Found	Not Found	Peak Found	Peak Found	Peak Found	Not Found
FALSE	High	Master Protein	Q9H799	Protein JBTS17 OS=Homo sapiens GN=C5orf42 PE=1 SV=4	0.004	1.66	1	1	12	1	1	3197	361.5	6.99	7.34	1	cell organization and biogenesis	membrane	protein binding	Pf15392	65250	ENSG00000197603.13	C5orf42	5			0	300.1	62.1		187.8	142.2	92.4	15.4		High	Peak Found	Not Found	Peak Found	High	Medium	Peak Found	Not Found
FALSE	High	Master Protein	M0R2V0	Hyaluronan synthase 1 OS=Homo sapiens GN=HAS1 PE=4 SV=1	0.004	1.63	1	1	5	1	1	585	65.5	9.19	0	1	metabolic process	membrane	catalytic activity	Pf00535, Pf03142, Pf13506, Pf13632, Pf13641		ENSG00000105509.10		19			0	59.1	66.9	266.3	115.5	53.7	21	217.4	0	Low	Peak Found	Peak Found	Peak Found	Low	High	Peak Found	Peak Found
FALSE	High	Master Protein	Q8BW75	Amine oxidase [flavin-containing] B OS=Mus musculus GN=Maob PE=1 SV=4	0.004	1.617	4	1	1	1	1	520	58.5	8.29	0	1	metabolic process;regulation of biological process;response to stimulus	membrane;mitochondrion	catalytic activity;nucleotide binding;protein binding	Pf01593, Pf13450	109731	ENSMUSG00000040147.14	Maob	X	Histidine metabolism; Arginine and proline metabolism; Tryptophan metabolism; Dopaminergic synapse; Drug metabolism - cytochrome P450; Metabolic pathways; Amphetamine addiction; Glycine, serine and threonine metabolism; Cocaine addiction; Alcoholism; Phenylalanine metabolism; Tyrosine metabolism; Serotonergic synapse	Tryptophan metabolism	0	13.6			160.3	9.5	3.3		613.3	Peak Found	Not Found	Not Found	Peak Found	High	Peak Found	Not Found	Peak Found
FALSE	High	Master Protein	A0A0B4J231	Immunoglobulin lambda-like polypeptide 5 OS=Homo sapiens GN=IGLL5 PE=1 SV=1	0.004	1.595	4	1	18	1	1	215	23.1	8.84	33.98	1	cell organization and biogenesis;defense response;metabolic process;regulation of biological process;response to stimulus		protein binding	Pf07654, Pf08205, Pf13927	100423062	ENSG00000254709.7	IGLL5	22			0	362.1	68.3	1.9		336.8	27.2	3.8		High	High	Medium	Not Found	High	High	High	Not Found
FALSE	High	Master Protein	A0A140T8P5	Immunoglobulin kappa chain variable 8-24 (Fragment) OS=Mus musculus GN=Igkv8-24 PE=4 SV=2	0.004	1.591	7	1	4	1	1	121	13.3	5.94	0	1				Pf07679	677858	ENSMUSG00000076583.1	Igkv8-24	6			0	28	17.5	63.4		14.1	14.3	77.7	585	Peak Found	Peak Found	High	Not Found	Peak Found	Peak Found	High	Peak Found
FALSE	High	Master Protein	E9PK25	Cofilin-1 OS=Homo sapiens GN=CFL1 PE=1 SV=1	0.004	1.571	7	1	3	1	1	204	22.7	8.34	1.78	1	cell organization and biogenesis	cytoskeleton	protein binding	Pf00241		ENSG00000172757.12		11			0	163.6		181		206.1	83.2	166.1		Peak Found	Not Found	High	Not Found	Peak Found	High	Peak Found	Not Found
FALSE	High	Master Protein	Q4LDG0	Bile acyl-CoA synthetase OS=Mus musculus GN=Slc27a5 PE=1 SV=2	0.004	1.565	3	1	1	1	1	689	76.2	8.38	0	1	metabolic process;transport	endoplasmic reticulum;membrane	catalytic activity;nucleotide binding;protein binding;transporter activity	Pf00501, Pf13193	26459	ENSMUSG00000030382.15	Slc27a5	7	PPAR signaling pathway; Metabolic pathways; Primary bile acid biosynthesis; Insulin resistance; Bile secretion	PPAR signaling pathway	0	363.2				436.8				Peak Found	Not Found	Not Found	Not Found	High	Not Found	Not Found	Not Found
FALSE	High	Master Protein	P00405	Cytochrome c oxidase subunit 2 OS=Mus musculus GN=Mtco2 PE=1 SV=1	0.004	1.541	4	1	5	1	1	227	26	4.73	0	1	metabolic process;response to stimulus;transport	membrane;mitochondrion	catalytic activity;metal ion binding;transporter activity	Pf00116, Pf02790	17709; 3338897	ENSMUSG00000064354.1	COX2	MT	Metabolic pathways; Huntington's disease; Non-alcoholic fatty liver disease (NAFLD); Oxidative phosphorylation; Parkinson's disease; Alzheimer's disease; Cardiac muscle contraction	Selenium Micronutrient Network; Electron Transport Chain	0			54.2	21.2	5.9	44.3		674.4	Peak Found	Not Found	Low	Peak Found	Peak Found	High	High	Peak Found
FALSE	High	Master Protein	P62274	40S ribosomal protein S29 OS=Mus musculus GN=Rps29 PE=3 SV=2	0.01	1.532	23	1	4	1	1	56	6.7	10.13	0	1	metabolic process;regulation of biological process	ribosome	metal ion binding;structural molecule activity	Pf00253	20090	ENSMUSG00000034892.8	Rps29	12	Ribosome	Cytoplasmic Ribosomal Proteins; mRNA processing	0			0.1	799.6			0.2		Not Found	Not Found	Peak Found	High	Not Found	Not Found	Peak Found	Not Found
FALSE	High	Master Protein	D3Z041	Long-chain-fatty-acid--CoA ligase 1 OS=Mus musculus GN=Acsl1 PE=1 SV=1	0.01	1.475	2	1	1	1	1	699	78	7.47	0	1	metabolic process;regulation of biological process;response to stimulus	membrane;mitochondrion	catalytic activity	Pf00501		ENSMUSG00000018796.13		8			0			11.8	534.2	91.4	114.1	48.5		Not Found	Not Found	Peak Found	Peak Found	Peak Found	High	Peak Found	Not Found
FALSE	High	Master Protein	P20930	Filaggrin OS=Homo sapiens GN=FLG PE=1 SV=3	0.01	1.473	0	1	1	1	1	4061	434.9	9.25	0	1	cell death;cell differentiation;development;metabolic process	cytoskeleton;cytosol;nucleus	metal ion binding;protein binding;structural molecule activity	Pf01023	2312	ENSG00000143631.10	FLG	1			0	136.5					45.7	617.8		Peak Found	Not Found	Not Found	Not Found	Not Found	Peak Found	High	Not Found
FALSE	High	Master Protein	A0A0B4J1H7	Immunoglobulin kappa variable 1-135 (Fragment) OS=Mus musculus GN=Igkv1-135 PE=4 SV=1	0.01	1.456	6	1	3	1	1	120	13.3	7.12	0	1	response to stimulus				243420	ENSMUSG00000096336.2	Igkv1-135	6			0	197.3	34.8	112.5		124.1	94.7	236.6		Peak Found	Peak Found	Peak Found	Not Found	Peak Found	Medium	High	Not Found
FALSE	High	Master Protein	Q8NC60	Nitric oxide-associated protein 1 OS=Homo sapiens GN=NOA1 PE=1 SV=2	0.01	1.451	3	1	25	1	1	698	78.4	8.66	21.5	1	cell death;cell organization and biogenesis;metabolic process;regulation of biological process	membrane;mitochondrion	catalytic activity;nucleotide binding;protein binding;RNA binding	Pf01926, Pf02421, Pf03193	84273	ENSG00000084092.6	NOA1	4			0	389.1	92.5			254.4	64.1			High	Medium	Not Found	Not Found	Medium	High	Not Found	Not Found
FALSE	High	Master Protein	A0A0R4J0I6	Acyl-CoA dehydrogenase family member 11 OS=Mus musculus GN=Acad11 PE=1 SV=1	0.01	1.438	1	1	12	1	1	779	87.3	8.43	2.23	1	metabolic process	membrane;mitochondrion;nucleus	catalytic activity;nucleotide binding	Pf00441, Pf01636, Pf02770, Pf02771, Pf08028	102632	ENSMUSG00000090150.10	Acad11	9			0	271.2	155.8	37.5		233.9	50	51.6		High	Low	Low	Not Found	Low	Low	Peak Found	Not Found
FALSE	High	Master Protein	P60867	40S ribosomal protein S20 OS=Mus musculus GN=Rps20 PE=1 SV=1	0.01	1.437	6	1	2	1	1	119	13.4	9.94	3.82	1	metabolic process	cytoplasm;membrane;ribosome	RNA binding;structural molecule activity	Pf00338	67427	ENSMUSG00000028234.6	Rps20	4	Ribosome	Cytoplasmic Ribosomal Proteins; mRNA processing	0	187.5	172.5	101.8		194.7	50.7	92.8		High	Peak Found	Peak Found	Not Found	High	Peak Found	Peak Found	Not Found
FALSE	High	Master Protein	P01787	Ig heavy chain V regions TEPC 15/S107/HPCM1/HPCM2/HPCM3 OS=Mus musculus PE=1 SV=1	0.01	1.436	13	1	2	1	1	123	13.8	6.62	0	1				Pf07686	16065		Igh-VS107	12			0						17.2	75.6	707.2	Not Found	Not Found	Not Found	Not Found	Not Found	Peak Found	High	Peak Found
FALSE	High	Master Protein	M0R0R2	40S ribosomal protein S5 OS=Homo sapiens GN=RPS5 PE=1 SV=1	0.01	1.431	4	1	2	1	1	225	25.3	9.76	0	1	metabolic process	ribosome	RNA binding;structural molecule activity	Pf00177		ENSG00000083845.8		19			0	136.5	110.7	54.4	134.6	207.7	77.1	79		High	Peak Found	Peak Found	Peak Found	High	Peak Found	Peak Found	Not Found
FALSE	High	Master Protein	P05089	Arginase-1 OS=Homo sapiens GN=ARG1 PE=1 SV=2	0.01	1.429	3	1	3	1	1	322	34.7	7.21	2.11	1	cell organization and biogenesis;defense response;metabolic process;regulation of biological process;response to stimulus;transport	cytoplasm;cytosol;extracellular;membrane;nucleus;organelle lumen	catalytic activity;metal ion binding	Pf00491	383	ENSG00000118520.14	ARG1	6	Arginine biosynthesis; Amoebiasis; Biosynthesis of amino acids; Metabolic pathways; Arginine and proline metabolism	Urea cycle and metabolism of amino groups; Spinal Cord Injury; Amino Acid metabolism	0			103.7			125.1	571.2		Not Found	Not Found	Peak Found	Not Found	Not Found	High	High	Not Found
FALSE	High	Master Protein	P36578	60S ribosomal protein L4 OS=Homo sapiens GN=RPL4 PE=1 SV=5	0.01	1.428	2	1	1	1	1	427	47.7	11.06	0	1	cell organization and biogenesis;metabolic process;transport	cytoplasm;cytosol;endoplasmic reticulum;membrane;nucleus;ribosome	protein binding;RNA binding;structural molecule activity	Pf00573, Pf14374	6124	ENSG00000174444.14	RPL4	15	Ribosome	Cytoplasmic Ribosomal Proteins	0	170.4	269.1	117.5		179.7	29	34.4		Peak Found	Peak Found	Peak Found	Not Found	High	Peak Found	Peak Found	Not Found
FALSE	High	Master Protein	Q5FW57	Glycine N-acyltransferase-like protein OS=Mus musculus GN=Gm4952 PE=1 SV=3	0.01	1.426	6	1	3	1	1	296	34.1	7.8	0	1		mitochondrion	catalytic activity	Pf06021, Pf08444	240549	ENSMUSG00000071633.11	Gm4952	19	Phenylalanine metabolism		0	18.6	14.2	80.7		161.7	53.8		471	Peak Found	Peak Found	Peak Found	Not Found	High	Peak Found	Medium	Peak Found
FALSE	High	Master Protein	Q8BP67	60S ribosomal protein L24 OS=Mus musculus GN=Rpl24 PE=1 SV=2	0.01	1.416	6	1	2	1	1	157	17.8	11.25	0	1	cell organization and biogenesis;cellular component movement;metabolic process;regulation of biological process	cytoplasm;membrane;ribosome	protein binding;RNA binding;structural molecule activity	Pf01246	68193	ENSMUSG00000098274.7	Rpl24	16	Ribosome	Cytoplasmic Ribosomal Proteins	0			65.4	45.9	17.1		54	617.7	Not Found	Not Found	High	Peak Found	Peak Found	Not Found	Medium	Peak Found
FALSE	Medium	Master Protein	Q9WU79	Proline dehydrogenase 1, mitochondrial OS=Mus musculus GN=Prodh PE=1 SV=2	0.011	1.393	3	1	1	1	1	599	68	8.24	0	1	metabolic process	membrane;mitochondrion;organelle lumen	catalytic activity;nucleotide binding	Pf01619	19125	ENSMUSG00000003526.11; ENSMUSG00000111321.1	Prodh	16; CHR_MG3833_MG4220_PATCH	Arginine and proline metabolism; Metabolic pathways	Amino Acid metabolism	0	268.9	290	34.2		172.8		34		Peak Found	High	Peak Found	Not Found	Peak Found	Not Found	Peak Found	Not Found
FALSE	Medium	Master Protein	A0A075B5T5	Immunoglobulin heavy variable V1-5 OS=Mus musculus GN=Ighv1-5 PE=4 SV=1	0.011	1.393	19	1	3	1	1	98	10.8	9.07	0	1						ENSMUSG00000096499.2	LOC671380	12			0			126.4		173.7	84	415.9		Not Found	Not Found	Peak Found	Not Found	Peak Found	High	High	Not Found
FALSE	Medium	Master Protein	Q8N1N4	Keratin, type II cytoskeletal 78 OS=Homo sapiens GN=KRT78 PE=1 SV=2	0.011	1.391	2	1	1	1	1	520	56.8	6.02	0	1	cell death	cytosol	structural molecule activity	Pf00038, Pf12128, Pf13166	196374	ENSG00000170423.12	KRT78	12			0	4.6		23.5				75.4	696.6	Peak Found	Not Found	Peak Found	Not Found	Not Found	Not Found	High	Peak Found
FALSE	Medium	Master Protein	Q96DR8	Mucin-like protein 1 OS=Homo sapiens GN=MUCL1 PE=1 SV=1	0.011	1.385	10	1	2	1	1	90	9	4.64	0	1	metabolic process;regulation of biological process;response to stimulus	extracellular;membrane;organelle lumen			118430	ENSG00000172551.10	MUCL1	12			0	65.3	74.3	19.4			33.5	166.6	441	Peak Found	Peak Found	Peak Found	Not Found	Not Found	Peak Found	High	Peak Found
FALSE	Medium	Master Protein	P40926	Malate dehydrogenase, mitochondrial OS=Homo sapiens GN=MDH2 PE=1 SV=3	0.011	1.382	7	1	15	1	1	338	35.5	8.68	5.81	1	metabolic process	membrane;mitochondrion;nucleus;organelle lumen	catalytic activity;nucleotide binding;protein binding;RNA binding	Pf00056, Pf01073, Pf01118, Pf02866, Pf13460	4191	ENSG00000146701.11	MDH2	7	Citrate cycle (TCA cycle); Carbon metabolism; Pyruvate metabolism; Metabolic pathways; Cysteine and methionine metabolism; Glyoxylate and dicarboxylate metabolism	TCA Cycle; Glycolysis and Gluconeogenesis; Amino Acid metabolism	0	325.1	164.4		2.9	260.9	46.8			Low	Low	Not Found	Low	High	Peak Found	Not Found	Not Found
FALSE	Medium	Master Protein	Q99K67	Alpha-aminoadipic semialdehyde synthase, mitochondrial OS=Mus musculus GN=Aass PE=1 SV=1	0.01	1.381	1	1	1	1	1	926	102.9	6.87	1.7	1	metabolic process	mitochondrion	catalytic activity	Pf01262, Pf03435, Pf05222	30956	ENSMUSG00000029695.13	Aass	6	Metabolic pathways; Lysine degradation		0	93.2	50		29	96.5	19.7	21.1	490.5	Peak Found	Peak Found	Not Found	Peak Found	High	Peak Found	Peak Found	Peak Found
FALSE	Medium	Master Protein	Q3UER8	Fibrinogen gamma chain OS=Mus musculus GN=Fgg PE=1 SV=1	0.01	1.375	5	1	2	1	1	443	50.3	5.62	0	1	cell organization and biogenesis;coagulation;defense response;metabolic process;regulation of biological process;response to stimulus;transport	cell surface;cytoplasm;extracellular	metal ion binding;protein binding;structural molecule activity	Pf00147, Pf08702	99571	ENSMUSG00000033860.13	Fgg	3		Blood Clotting Cascade	0			233.5				566.5		Not Found	Not Found	Peak Found	Not Found	Not Found	Not Found	High	Not Found
FALSE	Medium	Master Protein	P62082	40S ribosomal protein S7 OS=Mus musculus GN=Rps7 PE=2 SV=1	0.01	1.372	6	1	3	1	1	194	22.1	10.1	3.58	1	cell differentiation;metabolic process;regulation of biological process	cytoplasm;cytoskeleton;membrane;nucleus;ribosome	protein binding;RNA binding;structural molecule activity	Pf01251	20115	ENSMUSG00000061477.3	Rps7	12	Ribosome	mRNA processing; Cytoplasmic Ribosomal Proteins	0			300.5	129.6			370		Not Found	Not Found	Low	Peak Found	Not Found	Not Found	High	Not Found
FALSE	Medium	Master Protein	Q8R1G2	Carboxymethylenebutenolidase homolog OS=Mus musculus GN=Cmbl PE=1 SV=1	0.01	1.364	7	1	1	1	1	245	27.9	7.18	0	1	metabolic process	cytoplasm;cytosol	catalytic activity	Pf00326, Pf00561, Pf01738, Pf03959, Pf12695, Pf12697	69574	ENSMUSG00000022235.14	Cmbl	15	Metabolic pathways		0			7.9	26.7	9.9		33.8	721.8	Not Found	Not Found	Peak Found	Peak Found	Peak Found	Not Found	High	Peak Found
FALSE	Medium	Master Protein	P62301	40S ribosomal protein S13 OS=Mus musculus GN=Rps13 PE=1 SV=2	0.01	1.364	7	1	5	1	1	151	17.2	10.54	0	1	metabolic process;regulation of biological process	membrane;nucleus;ribosome	RNA binding;structural molecule activity	Pf00312, Pf08069	68052; 625298; 102642137	ENSMUSG00000090862.3	Rps13; Rps13-ps1; LOC102642137	7; 8	Ribosome	TNF-alpha NF-kB Signaling Pathway; mRNA processing; Cytoplasmic Ribosomal Proteins	0	102.1	137	87	228.2	76.9	37.1	131.8		High	Low	High	Peak Found	High	Medium	Peak Found	Not Found
FALSE	Medium	Master Protein	E9QAZ2	Ribosomal protein L15 OS=Mus musculus GN=Gm10020 PE=3 SV=1	0.01	1.346	4	1	2	1	1	204	24.1	11.58	1.74	1	metabolic process;response to stimulus	nucleus;ribosome	protein binding;RNA binding;structural molecule activity	Pf00827		ENSMUSG00000057262.1		15			0	72.5	39.6	56.7	524.7	45	8.3	53.2		High	High	Peak Found	Peak Found	Peak Found	Peak Found	Peak Found	Not Found
FALSE	Medium	Master Protein	Q9CQ60	6-phosphogluconolactonase OS=Mus musculus GN=Pgls PE=1 SV=1	0.01	1.343	9	1	2	1	1	257	27.2	5.85	0	1	metabolic process	cytoplasm	catalytic activity	Pf01182	66171	ENSMUSG00000031807.10	Pgls	8	Metabolic pathways; Pentose phosphate pathway; Carbon metabolism	Pentose Phosphate Pathway	0	18.6	11			29.1	7.1		734.2	Low	Peak Found	Not Found	Not Found	High	Peak Found	Not Found	Peak Found
FALSE	Medium	Master Protein	A0A0A0MT83	Isovaleryl-CoA dehydrogenase, mitochondrial OS=Homo sapiens GN=IVD PE=1 SV=1	0.01	1.331	2	1	2	1	1	426	46.6	8.05	3.48	1	metabolic process	membrane;mitochondrion;organelle lumen	catalytic activity;nucleotide binding	Pf00441, Pf02770, Pf02771, Pf08028	3712	ENSG00000128928.8	IVD	15	Metabolic pathways; Valine, leucine and isoleucine degradation	Valproic acid pathway	0				81.6	526.2	192.2			Not Found	Not Found	Not Found	Peak Found	High	High	Not Found	Not Found
FALSE	Medium	Master Protein	Q8CHQ9	Probable N-acetyltransferase CML2 OS=Mus musculus GN=Cml2 PE=1 SV=1	0.01	1.322	3	1	1	1	1	238	26.4	9.58	0	1	development;regulation of biological process	endoplasmic reticulum;Golgi;membrane	catalytic activity	Pf00583, Pf13302, Pf13508, Pf13523, Pf13527, Pf13673, Pf14542	93673	ENSMUSG00000033634.7	Cml2; Nat8f2	6			0	234	132.9			269.9	95.1	68.1		Peak Found	Peak Found	Not Found	Not Found	High	Peak Found	Peak Found	Not Found
FALSE	Medium	Master Protein	Q8K0E8	Fibrinogen beta chain OS=Mus musculus GN=Fgb PE=1 SV=1	0.01	1.308	3	1	2	1	1	481	54.7	7.08	0	1	cell organization and biogenesis;coagulation;defense response;metabolic process;regulation of biological process;response to stimulus	cell surface;cytoplasm;extracellular	protein binding;structural molecule activity	Pf00147, Pf01920, Pf08702	110135	ENSMUSG00000033831.5	Fgb	3	Platelet activation; Complement and coagulation cascades	Complement and Coagulation Cascades; Blood Clotting Cascade	0	288.5	104.3	9		230.5	129.7	37.9		Peak Found	Peak Found	Peak Found	Not Found	Peak Found	Peak Found	High	Not Found
FALSE	Medium	Master Protein	P52760	2-iminobutanoate/2-iminopropanoate deaminase OS=Mus musculus GN=Rida PE=1 SV=3	0.01	1.29	7	1	1	1	1	135	14.2	8.68	0	1	metabolic process;regulation of biological process;response to stimulus	cytoplasm;cytosol;mitochondrion;nucleus;organelle lumen	catalytic activity;metal ion binding;protein binding;RNA binding	Pf01042	15473	ENSMUSG00000022323.11	Hrsp12; Rida	15			0	233.4	205.9	29.3	143.3		59.2	128.9		Peak Found	Peak Found	Peak Found	Peak Found	Not Found	Peak Found	High	Not Found
FALSE	Medium	Master Protein	P01751	Ig heavy chain V region B1-8/186-2 OS=Mus musculus GN=Ighv1-72 PE=1 SV=1	0.01	1.278	5	1	7	1	1	139	15.4	8.79	3.6	1	cell organization and biogenesis;defense response;metabolic process;regulation of biological process;response to stimulus		protein binding	Pf07686	619916		Ighv1-72	12			0	290.2	103.7	273.1		43.3	15.8	74		Medium	Peak Found	High	Not Found	Peak Found	Peak Found	High	Not Found
FALSE	Medium	Master Protein	A0A0B4J1G0	Low affinity immunoglobulin gamma Fc region receptor IV OS=Mus musculus GN=Fcgr4 PE=1 SV=1	0.01	1.272	5	1	4	1	1	249	28.4	8.09	2.34	1	regulation of biological process;response to stimulus	cell surface;membrane	protein binding;receptor activity;signal transducer activity	Pf00047, Pf07679, Pf07686, Pf13895, Pf13927	246256	ENSMUSG00000059089.4	Fcgr4	1	Staphylococcus aureus infection; Tuberculosis; Osteoclast differentiation; Phagosome; Natural killer cell mediated cytotoxicity; Systemic lupus erythematosus; Leishmaniasis		0		558.6	37.5		44.7	131.4	27.8		Not Found	High	Peak Found	Not Found	Peak Found	High	Peak Found	Not Found
FALSE	Medium	Master Protein	Q15878	Voltage-dependent R-type calcium channel subunit alpha-1E OS=Homo sapiens GN=CACNA1E PE=1 SV=3	0.011	1.259	1	1	4	1	1	2313	261.6	8.24	6.92	1	cell communication;regulation of biological process;transport	membrane	metal ion binding;transporter activity	Pf00520, Pf08016, Pf08763	777	ENSG00000198216.10	CACNA1E	1	MAPK signaling pathway; Type II diabetes mellitus; Calcium signaling pathway	Calcium Regulation in the Cardiac Cell	0	249.3	79.3		161.8	181	128.5			Low	Peak Found	Not Found	Peak Found	High	Peak Found	Not Found	Not Found
FALSE	Medium	Master Protein	P62192	26S proteasome regulatory subunit 4 OS=Mus musculus GN=Psmc1 PE=1 SV=1	0.011	1.24	2	1	2	1	1	440	49.2	6.21	0	1	metabolic process;regulation of biological process;response to stimulus	cytoplasm;cytosol;membrane;nucleus;proteasome	catalytic activity;nucleotide binding;protein binding;RNA binding	Pf00004, Pf00910, Pf01078, Pf05496, Pf05673, Pf05729, Pf07724, Pf07726, Pf07728, Pf13191, Pf13401	19179	ENSMUSG00000021178.8	Psmc1	12	Proteasome; Epstein-Barr virus infection; Viral carcinogenesis	TNF-alpha NF-kB Signaling Pathway; Proteasome Degradation	0	198.1	309	42.3		207	43.7			Low	Peak Found	Peak Found	Not Found	High	Peak Found	Not Found	Not Found
FALSE	Medium	Master Protein	A0A0G2JGK2	Immunoglobulin heavy variable V1-74 (Fragment) OS=Mus musculus GN=Ighv1-74 PE=4 SV=1	0.011	1.237	10	1	1	1	1	117	12.9	8.88	0	1	cell organization and biogenesis;defense response;metabolic process;regulation of biological process;response to stimulus		protein binding	Pf07686		ENSMUSG00000094124.5	LOC673286	12			0			295.2				504.8		Not Found	Not Found	Peak Found	Not Found	Not Found	Not Found	High	Not Found
FALSE	Medium	Master Protein	O08709	Peroxiredoxin-6 OS=Mus musculus GN=Prdx6 PE=1 SV=3	0.011	1.235	4	1	3	1	1	224	24.9	6.01	2.17	1	cell organization and biogenesis;cellular homeostasis;metabolic process;regulation of biological process;response to stimulus	cytoplasm;cytosol;membrane;mitochondrion;nucleus;vacuole	antioxidant activity;catalytic activity;protein binding	Pf00578, Pf08534, Pf10417	11758		Prdx6	1	Metabolic pathways		0	124	196.8	69.2		181.4	101	127.7		Peak Found	High	Peak Found	Not Found	Medium	High	Peak Found	Not Found
FALSE	Medium	Master Protein	Q9WV68	Peroxisomal 2,4-dienoyl-CoA reductase OS=Mus musculus GN=Decr2 PE=1 SV=1	0.011	1.235	3	1	2	1	1	292	31.3	8.81	0	1	metabolic process	membrane	catalytic activity;protein binding	Pf00106, Pf08659, Pf13561	26378	ENSMUSG00000036775.12	Decr2	17	Peroxisome		0	217.8	162.2	77		195.2	93.5	54.3		High	Peak Found	Peak Found	Not Found	Medium	Peak Found	Peak Found	Not Found
FALSE	Medium	Master Protein	Q8BIJ7	RUN and FYVE domain-containing protein 1 OS=Mus musculus GN=Rufy1 PE=1 SV=1	0.011	1.234	2	1	3	1	1	712	80.3	5.68	2.25	1	regulation of biological process;transport	cytoplasm;cytosol;endosome;membrane	metal ion binding;protein binding;transporter activity	Pf01363, Pf02759, Pf14634	216724	ENSMUSG00000020375.9	Rufy1	11	Endocytosis		0	37.8			208.8	53		1	499.4	High	Not Found	Not Found	Peak Found	High	Low	Peak Found	Peak Found
FALSE	Medium	Master Protein	P0C7P4	Putative cytochrome b-c1 complex subunit Rieske-like protein 1 OS=Homo sapiens GN=UQCRFS1P1 PE=5 SV=1	0.011	1.23	5	1	1	1	1	283	30.8	8.87	0	1	metabolic process;transport	membrane	catalytic activity;metal ion binding;transporter activity	Pf00355, Pf02921, Pf09165	100128525		UQCRFS1P1	22			0		3.9	95.5				82.3	618.2	Not Found	Peak Found	Peak Found	Not Found	Not Found	Not Found	High	Peak Found
FALSE	Medium	Master Protein	Q02338	D-beta-hydroxybutyrate dehydrogenase, mitochondrial OS=Homo sapiens GN=BDH1 PE=1 SV=3	0.012	1.216	2	1	5	1	1	343	38.1	8.95	0	1	metabolic process	membrane;mitochondrion;organelle lumen	catalytic activity	Pf00106	622	ENSG00000275544.4; ENSG00000161267.11	BDH1	3; CHR_HSCHR3_2_CTG3	Butanoate metabolism; Synthesis and degradation of ketone bodies; Metabolic pathways	Synthesis and Degradation of Ketone Bodies	0			204.5			361.4	234.1		Not Found	Not Found	Low	Not Found	Not Found	High	Low	Not Found
FALSE	Medium	Master Protein	Q8JZR0	Long-chain-fatty-acid--CoA ligase 5 OS=Mus musculus GN=Acsl5 PE=1 SV=1	0.012	1.214	2	1	3	1	1	683	76.2	7.09	2.32	1	metabolic process;regulation of biological process;transport	endoplasmic reticulum;membrane;mitochondrion;nucleus	catalytic activity;nucleotide binding	Pf00501	433256	ENSMUSG00000024981.5	Acsl5	19	PPAR signaling pathway; Fatty acid metabolism; Metabolic pathways; Fatty acid degradation; Adipocytokine signaling pathway; Fatty acid biosynthesis; Peroxisome	Fatty Acid Beta Oxidation; PPAR signaling pathway; Fatty Acid Biosynthesis	0	232.5	196	64.5		165.5	48.9	92.6		High	Peak Found	Peak Found	Not Found	Medium	Peak Found	Medium	Not Found
FALSE	Medium	Master Protein	P23396	40S ribosomal protein S3 OS=Homo sapiens GN=RPS3 PE=1 SV=2	0.012	1.207	4	1	1	1	1	243	26.7	9.66	1.76	1	cell death;cell division;cell organization and biogenesis;metabolic process;regulation of biological process;response to stimulus;transport	cytoplasm;cytoskeleton;cytosol;endoplasmic reticulum;membrane;mitochondrion;nucleus;organelle lumen;ribosome	catalytic activity;DNA binding;protein binding;RNA binding;structural molecule activity	Pf00189, Pf07650	6188	ENSG00000149273.14	RPS3	11	Ribosome	Cytoplasmic Ribosomal Proteins	0	94.1		6.7		46.9	23.6	8.6	620.1	High	Not Found	Peak Found	Not Found	Peak Found	Peak Found	Peak Found	Peak Found
FALSE	Medium	Master Protein	P49135	TFIIH basal transcription factor complex helicase XPB subunit OS=Mus musculus GN=Ercc3 PE=2 SV=1	0.012	1.205	1	1	1	1	1	783	89.1	7.18	1.86	1	cell death;cell differentiation;metabolic process;regulation of biological process;response to stimulus	nucleus	catalytic activity;DNA binding;nucleotide binding;protein binding	Pf00271, Pf04851, Pf13625	13872	ENSMUSG00000024382.13	Ercc3	18	Basal transcription factors; Nucleotide excision repair	Estrogen signaling; Eukaryotic Transcription Initiation	0						800			Not Found	Not Found	Not Found	Not Found	Not Found	High	Not Found	Not Found
FALSE	Medium	Master Protein	P51660	Peroxisomal multifunctional enzyme type 2 OS=Mus musculus GN=Hsd17b4 PE=1 SV=3	0.012	1.204	2	1	3	1	1	735	79.4	8.57	1.73	1	cell differentiation;metabolic process	membrane;mitochondrion	catalytic activity;protein binding	Pf00106, Pf01575, Pf02036, Pf08659, Pf13452, Pf13561, Pf14864	15488	ENSMUSG00000024507.6	Hsd17b4	18	Metabolic pathways; Primary bile acid biosynthesis; Peroxisome	Steroid Biosynthesis	0	53.6	65.7	41.4	15.4	63.1	25.8	50.4	484.7	Peak Found	Peak Found	Medium	Peak Found	Peak Found	Peak Found	High	Peak Found
FALSE	Medium	Master Protein	A1IGU4	Rho guanine nucleotide exchange factor 37 OS=Mus musculus GN=Arhgef37 PE=2 SV=1	0.012	1.201	3	1	3	1	1	676	76.5	5.9	4.35	1	regulation of biological process;response to stimulus	cytoplasm	protein binding	Pf00018, Pf00621, Pf03114, Pf07653, Pf08239, Pf14604	328967		Arhgef37	18			0	39.7	21.5	337.4		23.8	46.7	330.8		High	Peak Found	Peak Found	Not Found	High	Medium	Peak Found	Not Found
FALSE	Medium	Master Protein	K7ELC2	40S ribosomal protein S15 OS=Homo sapiens GN=RPS15 PE=1 SV=1	0.013	1.185	5	1	1	1	1	152	17.7	10.39	0	1	cell differentiation;cell organization and biogenesis;metabolic process;transport	cytosol;membrane;nucleus;ribosome	DNA binding;protein binding;RNA binding;structural molecule activity	Pf00203	6209	ENSG00000115268.9	RPS15	19		Cytoplasmic Ribosomal Proteins	0	2.9			797.1					Peak Found	Not Found	Not Found	High	Not Found	Not Found	Not Found	Not Found
FALSE	Medium	Master Protein	O70251	Elongation factor 1-beta OS=Mus musculus GN=Eef1b PE=1 SV=5	0.013	1.162	6	1	1	1	1	225	24.7	4.69	2.52	1	metabolic process;response to stimulus	cytoplasm;endoplasmic reticulum	protein binding;RNA binding	Pf00736, Pf14497	55949	ENSMUSG00000025967.16	Eef1b2	1		Translation Factors	0	229.7		60.7		323.9	58.1	127.6		Peak Found	Not Found	Peak Found	Not Found	High	Peak Found	Peak Found	Not Found
FALSE	Medium	Master Protein	P19783	Cytochrome c oxidase subunit 4 isoform 1, mitochondrial OS=Mus musculus GN=Cox4i1 PE=1 SV=2	0.013	1.156	8	1	2	1	1	169	19.5	9.23	5.31	1	metabolic process;response to stimulus;transport	membrane;mitochondrion;nucleus	catalytic activity;transporter activity	Pf02936	12857	ENSMUSG00000031818.12	Cox4i1	8	Metabolic pathways; Huntington's disease; Non-alcoholic fatty liver disease (NAFLD); Oxidative phosphorylation; Parkinson's disease; Alzheimer's disease; Cardiac muscle contraction	Electron Transport Chain	0	216.2	237.1	45.7		193.8	32.7	74.5		High	Peak Found	Peak Found	Not Found	High	Peak Found	Peak Found	Not Found
FALSE	Medium	Master Protein	E9Q271	WD repeat domain 17 OS=Mus musculus GN=Wdr17 PE=1 SV=2	0.013	1.136	1	1	1	1	1	1322	147.3	6.76	0	1		cytoplasm	protein binding	Pf00400, Pf11715		ENSMUSG00000039375.16		8			0	430.8				369.2				High	Not Found	Not Found	Not Found	Peak Found	Not Found	Not Found	Not Found
FALSE	Medium	Master Protein	Q5BQ95	Kallikrein 13 splice variant 7 OS=Homo sapiens GN=KLK13 PE=2 SV=1	0.013	1.133	8	1	10	1	1	98	10.7	9.69	9.66	1	cell death;metabolic process	cytoplasm;extracellular	catalytic activity;protein binding		26085	ENSG00000167759.12	KLK13	19			0	24.2	9.7	93		11.3	165.8	495.9		High	Peak Found	Medium	Not Found	Peak Found	Medium	High	Not Found
FALSE	Medium	Master Protein	P62889	60S ribosomal protein L30 OS=Mus musculus GN=Rpl30 PE=1 SV=2	0.014	1.106	10	1	3	1	1	115	12.8	9.63	0	1	defense response;metabolic process;response to stimulus	membrane;nucleus;ribosome	RNA binding;structural molecule activity	Pf01248	19946; 667779; 666899	ENSMUSG00000058600.13	Rpl30; Rpl30-ps8; Gm12191	15; 12; 11	Ribosome	TNF-alpha NF-kB Signaling Pathway; Selenium metabolism/Selenoproteins; Cytoplasmic Ribosomal Proteins	0	134.5	144.6	314.8		48.3	28.7	129		Peak Found	Peak Found	High	Not Found	Peak Found	Peak Found	Peak Found	Not Found
FALSE	Medium	Master Protein	A0A0B4J220	Chromosome 11 open reading frame 48, isoform CRA_c OS=Homo sapiens GN=C11orf98 PE=1 SV=1	0.014	1.101	7	1	1	1	1	123	14.2	11.53	0	1					79081; 102288414	ENSG00000278615.4	C11orf48; LBHD1; LOC102288414; C11orf98	11			0				800					Not Found	Not Found	Not Found	High	Not Found	Not Found	Not Found	Not Found
FALSE	Medium	Master Protein	Q91VR2	ATP synthase subunit gamma, mitochondrial OS=Mus musculus GN=Atp5c1 PE=1 SV=1	0.014	1.098	4	1	2	1	1	298	32.9	9.01	3.51	1	metabolic process;transport	membrane;mitochondrion	catalytic activity;RNA binding;transporter activity	Pf00231	11949	ENSMUSG00000025781.14	Atp5c1	2	Metabolic pathways; Huntington's disease; Oxidative phosphorylation; Parkinson's disease; Alzheimer's disease	Electron Transport Chain	0	386.9	82.2	40.9		246.7	20.9	22.4		High	Peak Found	Peak Found	Not Found	High	Peak Found	Peak Found	Not Found
FALSE	Medium	Master Protein	P34897	Serine hydroxymethyltransferase, mitochondrial OS=Homo sapiens GN=SHMT2 PE=1 SV=3	0.014	1.096	1	1	2	1	1	504	56	8.53	0	1	cell organization and biogenesis;metabolic process;regulation of biological process;response to stimulus	cytoplasm;cytoskeleton;membrane;mitochondrion;nucleus;organelle lumen	catalytic activity;protein binding	Pf00464	6472	ENSG00000182199.10	SHMT2	12	Carbon metabolism; Glycine, serine and threonine metabolism; Antifolate resistance; Biosynthesis of amino acids; One carbon pool by folate; Metabolic pathways; Glyoxylate and dicarboxylate metabolism	Trans-sulfuration and one carbon metabolism; One Carbon Metabolism; One carbon metabolism and related pathways; Vitamin B12 Metabolism; Folate Metabolism	0	232.2	112.8	35.8		286.6	77	55.5		Medium	Peak Found	Peak Found	Not Found	High	Peak Found	Peak Found	Not Found
FALSE	Medium	Master Protein	Q9D823	60S ribosomal protein L37 OS=Mus musculus GN=Rpl37 PE=3 SV=3	0.014	1.08	8	1	1	1	1	97	11.1	11.74	0	1	metabolic process	ribosome	metal ion binding;protein binding;RNA binding;structural molecule activity	Pf01907	100502825; 67281	ENSMUSG00000041841.7	Gm13826; Rpl37rt; Rpl37	5; 15	Ribosome	Cytoplasmic Ribosomal Proteins; mRNA processing	0				800					Not Found	Not Found	Not Found	High	Not Found	Not Found	Not Found	Not Found
FALSE	Medium	Master Protein	Q8VCW8	Acyl-CoA synthetase family member 2, mitochondrial OS=Mus musculus GN=Acsf2 PE=1 SV=1	0.014	1.077	2	1	2	1	1	615	67.9	8.18	4.37	1	metabolic process	mitochondrion	catalytic activity;nucleotide binding	Pf00501, Pf13193	264895	ENSMUSG00000076435.3	Acsf2	11			0	227.1	135			313.1	124.8			Medium	Peak Found	Not Found	Not Found	Peak Found	High	Not Found	Not Found
FALSE	Medium	Master Protein	Q9CQ62	2,4-dienoyl-CoA reductase, mitochondrial OS=Mus musculus GN=Decr1 PE=1 SV=1	0.014	1.077	2	1	1	1	1	335	36.2	8.95	0	1	cell organization and biogenesis;metabolic process	cytosol;mitochondrion;nucleus	catalytic activity;nucleotide binding	Pf00106, Pf08659, Pf13561	67460	ENSMUSG00000028223.8	Decr1	4		Fatty Acid Beta Oxidation; Fatty Acid Biosynthesis	0	55.5	545.2			89.4	32.1	77.7		Peak Found	High	Not Found	Not Found	Peak Found	Peak Found	Peak Found	Not Found
FALSE	Medium	Master Protein	Q969F9	Hermansky-Pudlak syndrome 3 protein OS=Homo sapiens GN=HPS3 PE=1 SV=1	0.014	1.062	2	1	3	1	1	1004	113.7	6.43	1.82	1	cell organization and biogenesis	cytoplasm;cytosol	protein binding	Pf14761, Pf14762, Pf14763	84343	ENSG00000163755.8	HPS3	3			0	485.2				314.8				High	Not Found	Not Found	Not Found	Low	Not Found	Not Found	Not Found
FALSE	Medium	Master Protein	P56391	Cytochrome c oxidase subunit 6B1 OS=Mus musculus GN=Cox6b1 PE=1 SV=2	0.016	1.058	12	1	2	1	1	86	10.1	8.72	0	1		membrane;mitochondrion	catalytic activity;transporter activity	Pf02297	110323	ENSMUSG00000036751.7	Cox6b1	7	Metabolic pathways; Huntington's disease; Non-alcoholic fatty liver disease (NAFLD); Oxidative phosphorylation; Parkinson's disease; Alzheimer's disease; Cardiac muscle contraction	Electron Transport Chain	0	212.6	104.7	112.7		138.1	61.6	170.4		Medium	Peak Found	Peak Found	Not Found	Peak Found	Peak Found	High	Not Found

## Sheet: 2_Proteins_Filtered
Accession	Description	Exp. q-value: Combined	Sum PEP Score	Coverage [%]	# Peptides	# PSMs	# Unique Peptides	# Protein Groups	# AAs	MW [kDa]	calc. pI	Score Sequest HT: Sequest HT	# Peptides (by Search Engine): Sequest HT	Biological Process	Cellular Component	Molecular Function	Pfam IDs	Gene Symbol	KEGG Pathways	WikiPathways	# Razor Peptides	P2A1/P2NK	P2A2/P2NK	P5A1/P5NK	P5A2/P5NK	P2A1	P2A2	P2NK	P2W	P5A1	P5A2	P5NK	P5W	Found in Sample: P2NK	Found in Sample: P2W	Found in Sample: P5A1	Found in Sample: P5A2	Found in Sample: P5W	Found in Sample: P5NK	Found in Sample: P2A1	Found in Sample: P2A2	Modifications
P02649	Apolipoprotein E OS=Homo sapiens GN=APOE PE=1 SV=1	0	211.161	80	30	472	30	1	317	36.1	5.73	1298.35	30	cell communication;cell organization and biogenesis;cellular homeostasis;metabolic process;regulation of biological process;response to stimulus;transport	cytoplasm;endoplasmic reticulum;endosome;extracellular;Golgi;membrane;nucleus;organelle lumen	antioxidant activity;catalytic activity;enzyme regulator activity;metal ion binding;protein binding;structural molecule activity;transporter activity	Pf01442	APOE	Alzheimer's disease	Alzheimers Disease; Vitamin B12 Metabolism; ApoE and miR-146 in inflammation and atherosclerosis; Apoptosis-related network due to altered Notch3 in ovarian cancer; Statin Pathway	0	351.8	462.6	476	211.6	175.9	231.3	0.5	1.5	238	105.8	0.5	46.4	Low	Peak Found	High	High	Peak Found	Peak Found	High	High
Q8C196	Carbamoyl-phosphate synthase [ammonia], mitochondrial OS=Mus musculus GN=Cps1 PE=1 SV=2	0	291.741	48	62	487	62	1	1500	164.5	6.92	841.96	62	cell differentiation;metabolic process;response to stimulus	cytoplasm;membrane;mitochondrion;nucleus	catalytic activity;metal ion binding;nucleotide binding;protein binding	Pf00117, Pf00289, Pf00988, Pf02142, Pf02222, Pf02786, Pf02787, Pf07478, Pf13535, Pf15632	Cps1	Metabolic pathways; Nitrogen metabolism; Biosynthesis of amino acids; Carbon metabolism; Alanine, aspartate and glutamate metabolism; Arginine biosynthesis		0	1.61141	0.811141	1.32954	0.562989	118.6	59.7	73.6	13.1	186.8	79.1	140.5	128.8	High	Peak Found	High	High	Low	High	High	High
Q8CGK3	Lon protease homolog, mitochondrial OS=Mus musculus GN=Lonp1 PE=1 SV=2	0	149.865	40	28	151	28	1	949	105.8	6.57	421.85	28	cell organization and biogenesis;metabolic process;response to stimulus	cytosol;membrane;mitochondrion;nucleus;organelle lumen	catalytic activity;DNA binding;nucleotide binding;protein binding;RNA binding	Pf00004, Pf00910, Pf01695, Pf02190, Pf05362, Pf05496, Pf07724, Pf07726, Pf07728, Pf08298, Pf13173, Pf13191, Pf13207, Pf13401, Pf13541	Lonp1			0	105.941	3.23529	64.6977	0.232558	360.2	11	3.4	45.8	278.2	1	4.3	96.2	Peak Found	Peak Found	High	Low	Peak Found	Peak Found	High	Peak Found
P20029	78 kDa glucose-regulated protein OS=Mus musculus GN=Hspa5 PE=1 SV=3	0	117.502	49	28	239	27	1	655	72.4	5.16	276.88	28	cell communication;cell death;cell differentiation;cell organization and biogenesis;metabolic process;regulation of biological process;response to stimulus;transport	cell surface;cytoplasm;endoplasmic reticulum;extracellular;membrane;mitochondrion;nucleus;organelle lumen	catalytic activity;nucleotide binding;protein binding	Pf00012, Pf01968, Pf06723	Hspa5	Thyroid hormone synthesis; Antigen processing and presentation; Protein export; Prion diseases; Protein processing in endoplasmic reticulum	MAPK signaling pathway	1	0.553204	0.520595	0.566667	0.244	96.7	91	174.8	15.6	85	36.6	150	150.3	High	Low	High	High	Peak Found	High	High	High
P56480	ATP synthase subunit beta, mitochondrial OS=Mus musculus GN=Atp5b PE=1 SV=2	0	85.503	54	17	105	17	1	529	56.3	5.34	172.07	17	cell differentiation;cellular homeostasis;metabolic process;regulation of biological process;transport	cell surface;membrane;mitochondrion;nucleus	catalytic activity;metal ion binding;nucleotide binding;protein binding;receptor activity;transporter activity	Pf00006, Pf00306, Pf02874	Atp5b	Metabolic pathways; Huntington's disease; Oxidative phosphorylation; Parkinson's disease; Alzheimer's disease	Electron Transport Chain; Oxidative phosphorylation	0	1.16598	0.509221	1.31789	0.623978	113.8	49.7	97.6	2	145.1	68.7	110.1	213	High	Peak Found	High	High	Peak Found	High	High	High
P38647	Stress-70 protein, mitochondrial OS=Mus musculus GN=Hspa9 PE=1 SV=3	0	77.503	49	21	139	21	1	679	73.4	6.07	166.44	21	cell differentiation;cell organization and biogenesis;metabolic process;regulation of biological process;transport	cytoplasm;mitochondrion;nucleus;organelle lumen	nucleotide binding;protein binding;RNA binding	Pf00012, Pf06723	Hspa9	RNA degradation; Tuberculosis		0	0.378144	0.281873	0.686726	0.163717	87.2	65	230.6	55.1	77.6	18.5	113	153.1	High	High	High	High	Low	High	High	High
Q60932	Voltage-dependent anion-selective channel protein 1 OS=Mus musculus GN=Vdac1 PE=1 SV=3	0	76.094	74	15	60	15	1	296	32.3	8.43	180.43	15	cell communication;cell death;cell differentiation;defense response;regulation of biological process;response to stimulus;transport	membrane;mitochondrion;nucleus	nucleotide binding;protein binding;transporter activity	Pf01459	Vdac1	NOD-like receptor signaling pathway; HTLV-I infection; Huntington's disease; Parkinson's disease; cGMP-PKG signaling pathway; Calcium signaling pathway; Influenza A		0	23.2254	11.6761	21.784	4.88889	164.9	82.9	7.1	7.4	352.9	79.2	16.2	89.4	Peak Found	Low	High	High	Low	Low	High	High
Q8BWT1	3-ketoacyl-CoA thiolase, mitochondrial OS=Mus musculus GN=Acaa2 PE=1 SV=3	0	74.751	56	19	93	19	1	397	41.8	8.09	134.2	19	cell organization and biogenesis;metabolic process;regulation of biological process;response to stimulus	membrane;mitochondrion;organelle lumen	catalytic activity;RNA binding	Pf00108, Pf02801, Pf02803	Acaa2	Fatty acid metabolism; Valine, leucine and isoleucine degradation; Metabolic pathways; Fatty acid degradation; Fatty acid elongation	Fatty Acid Biosynthesis	0	1.81696	1.36161	2.06327	0.841049	122.1	91.5	67.2	70.9	133.7	54.5	64.8	195.3	High	Peak Found	High	High	Peak Found	High	High	High
P16460	Argininosuccinate synthase OS=Mus musculus GN=Ass1 PE=1 SV=1	0	71.551	46	16	98	16	1	412	46.6	8.22	129.51	16	metabolic process;regulation of biological process;response to stimulus	cytoplasm;cytosol;endoplasmic reticulum;membrane;mitochondrion;nucleus;vacuole	catalytic activity;nucleotide binding;protein binding;RNA binding	Pf00764, Pf03054, Pf06508	Ass1	Metabolic pathways; Biosynthesis of amino acids; Alanine, aspartate and glutamate metabolism; Arginine biosynthesis	Alanine and aspartate metabolism	0	2.07094	1.33424	2.38755	0.618474	151.8	97.8	73.3	186.1	118.9	30.8	49.8	91.7	High	High	High	High	Peak Found	High	High	High
P53395	Lipoamide acyltransferase component of branched-chain alpha-keto acid dehydrogenase complex, mitochondrial OS=Mus musculus GN=Dbt PE=1 SV=2	0	69.562	41	16	68	16	1	482	53.2	8.6	174.28	16	metabolic process	mitochondrion;organelle lumen	catalytic activity;protein binding	Pf00198, Pf00364, Pf02817	Dbt	Valine, leucine and isoleucine degradation; Metabolic pathways; Propanoate metabolism		0	1.68919	54.5811	1.02655	15.8142	12.5	403.9	7.4	18.9	11.6	178.7	11.3	155.8	Peak Found	Peak Found	High	High	Peak Found	Low	High	High
P43274	Histone H1.4 OS=Mus musculus GN=Hist1h1e PE=1 SV=2	0	66.274	35	14	70	2	1	219	22	11.11	129.54	14	cell organization and biogenesis;metabolic process;regulation of biological process	chromosome;nucleus	DNA binding;metal ion binding;nucleotide binding;protein binding;RNA binding	Pf00538	Hist1h1e			0	0.592275	0.939914	0.000591716	0.112426	13.8	21.9	23.3	722.2	0.01	1.9	16.9	0.01	High	High	Not Found	Peak Found	Not Found	High	Peak Found	High
A0A0A0MQF6	Glyceraldehyde-3-phosphate dehydrogenase OS=Mus musculus GN=Gapdh PE=1 SV=1	0	63.32	45	10	83	6	1	359	38.6	8.97	148.4	10	cell death;cell organization and biogenesis;defense response;development;metabolic process;regulation of biological process;response to stimulus	cytoplasm;cytoskeleton;cytosol;membrane;mitochondrion;nucleus	catalytic activity;enzyme regulator activity;nucleotide binding;protein binding	Pf00044, Pf02800	Gapdh		Glycolysis and Gluconeogenesis	5	1.65405	1.14616	1.98475	0.751634	157.3	109	95.1	9.3	182.2	69	91.8	86.3	High	Peak Found	High	High	Peak Found	High	High	High
P00329	Alcohol dehydrogenase 1 OS=Mus musculus GN=Adh1 PE=1 SV=2	0	63.226	40	13	110	13	1	375	39.7	8.1	181.23	13	metabolic process;response to stimulus	cytoplasm;cytosol;membrane;mitochondrion	catalytic activity;metal ion binding;nucleotide binding;protein binding	Pf00107, Pf08240	Adh1	Drug metabolism - cytochrome P450; Retinol metabolism; Metabolic pathways; Fatty acid degradation; Glycolysis / Gluconeogenesis; Chemical carcinogenesis; Tyrosine metabolism; Metabolism of xenobiotics by cytochrome P450	Retinol metabolism	0	1.45559	0.97851	1.52473	0.63871	101.6	68.3	69.8	29.6	141.8	59.4	93	236.5	High	Low	High	High	Peak Found	High	High	High
Q03265	ATP synthase subunit alpha, mitochondrial OS=Mus musculus GN=Atp5a1 PE=1 SV=1	0	61.231	36	17	126	17	1	553	59.7	9.19	181.25	17	metabolic process;regulation of biological process;transport	membrane;mitochondrion	catalytic activity;nucleotide binding;protein binding;RNA binding;transporter activity	Pf00006, Pf00306, Pf02663, Pf02874, Pf05943	Atp5a1	Metabolic pathways; Huntington's disease; Oxidative phosphorylation; Parkinson's disease; Alzheimer's disease	Oxidative phosphorylation; Electron Transport Chain	0	2.47114	1.7906	2.2584	0.587855	184.1	133.4	74.5	16	174.8	45.5	77.4	94.4	High	Peak Found	High	High	Peak Found	High	High	High
Q3U3J1	2-oxoisovalerate dehydrogenase subunit alpha, mitochondrial OS=Mus musculus GN=Bckdha PE=1 SV=1	0	56.865	47	15	33	15	1	446	50.7	8.06	58.95	15	metabolic process	mitochondrion	catalytic activity;metal ion binding;protein binding	Pf00456, Pf00676	Bckdha	Valine, leucine and isoleucine degradation; Metabolic pathways; Propanoate metabolism		0	15.4348	104.957	12.7778	55.1481	35.5	241.4	2.3	33.5	34.5	148.9	2.7	301.3	Peak Found	Peak Found	Peak Found	High	Peak Found	Peak Found	Low	High
O35490	Betaine--homocysteine S-methyltransferase 1 OS=Mus musculus GN=Bhmt PE=1 SV=1	0	54.886	36	12	102	12	1	407	45	7.9	198.15	12	metabolic process	cytoplasm;cytosol	catalytic activity;metal ion binding;protein binding	Pf02574	Bhmt	Metabolic pathways; Cysteine and methionine metabolism; Glycine, serine and threonine metabolism	Glutathione and one carbon metabolism; One carbon metabolism and related pathways; One Carbon Metabolism	0	2.59115	2.96991	1.88184	0.733831	146.4	167.8	56.5	35.9	151.3	59	80.4	102.6	High	High	High	High	Peak Found	High	High	High
Q8VCH0	3-ketoacyl-CoA thiolase B, peroxisomal OS=Mus musculus GN=Acaa1b PE=1 SV=1	0	51.81	42	14	98	5	1	424	44	8.51	133.06	14	metabolic process	mitochondrion	catalytic activity	Pf00108, Pf02803, Pf08541	Acaa1b	PPAR signaling pathway; Fatty acid metabolism; Valine, leucine and isoleucine degradation; Metabolic pathways; Fatty acid degradation; alpha-Linolenic acid metabolism; Biosynthesis of unsaturated fatty acids; Peroxisome	PPAR signaling pathway	10	1.88199	0.749746	2.06259	0.858503	185	73.7	98.3	55.4	151.6	63.1	73.5	99.5	High	High	High	High	Not Found	High	High	High
P47915	60S ribosomal protein L29 OS=Mus musculus GN=Rpl29 PE=1 SV=2	0	43.352	48	9	53	9	1	160	17.6	11.84	77.47	9	cell proliferation;metabolic process	ribosome	structural molecule activity	Pf01779	Rpl29; Gm8210	Ribosome	Cytoplasmic Ribosomal Proteins	0	0.666667	0.888889	1.25	0.5	0.6	0.8	0.9	332.6	0.5	0.2	0.4	464.1	High	High	High	High	High	High	High	High
P47738	Aldehyde dehydrogenase, mitochondrial OS=Mus musculus GN=Aldh2 PE=1 SV=1	0	43.273	23	13	87	12	1	519	56.5	7.62	101.59	13	metabolic process;regulation of biological process	mitochondrion;organelle lumen	catalytic activity;nucleotide binding;protein binding	Pf00171	Aldh2	Histidine metabolism; Pyruvate metabolism; Arginine and proline metabolism; Tryptophan metabolism; Valine, leucine and isoleucine degradation; Metabolic pathways; Lysine degradation; Fatty acid degradation; Glycolysis / Gluconeogenesis; beta-Alanine metabolism; Ascorbate and aldarate metabolism; Glycerolipid metabolism; Pentose and glucuronate interconversions	Fatty Acid Omega Oxidation; Tryptophan metabolism	1	1.96657	1.56825	1.12982	0.741053	141.2	112.6	71.8	1.9	161	105.6	142.5	63.6	High	Peak Found	High	High	Peak Found	High	High	High
E9QPD7	Pyruvate carboxylase OS=Mus musculus GN=Pcx PE=1 SV=1	0	43.019	18	14	49	14	1	1179	129.7	6.71	85.14	14	metabolic process;regulation of biological process	cytoplasm;membrane;mitochondrion	catalytic activity;DNA binding;metal ion binding;nucleotide binding;protein binding	Pf00289, Pf00364, Pf00682, Pf02222, Pf02436, Pf02785, Pf02786, Pf07478, Pf08443, Pf13533, Pf13535, Pf15632	Pcx	Pyruvate metabolism; Citrate cycle (TCA cycle); Metabolic pathways; Biosynthesis of amino acids; Carbon metabolism	Fatty Acid Biosynthesis; Glycolysis and Gluconeogenesis; TCA Cycle; Alanine and aspartate metabolism	0	2.91141	1.22828	3.08007	0.725724	170.9	72.1	58.7	39.7	180.8	42.6	58.7	176.6	High	Peak Found	High	High	Peak Found	High	High	High
P10126	Elongation factor 1-alpha 1 OS=Mus musculus GN=Eef1a1 PE=1 SV=3	0	38.822	30	11	49	11	1	462	50.1	9.01	100.75	11	cell organization and biogenesis;metabolic process;regulation of biological process;response to stimulus	cytoplasm;cytoskeleton;cytosol;membrane;nucleus	catalytic activity;nucleotide binding;protein binding;RNA binding	Pf00009, Pf03143, Pf03144	Eef1a1; LOC101056619	Legionellosis; RNA transport	Translation Factors; EGFR1 Signaling Pathway	0	2.85926	2.92407	2.37644	1.40517	154.4	157.9	54	36.9	165.4	97.8	69.6	63.9	High	Peak Found	High	High	Peak Found	High	High	High
P54869	Hydroxymethylglutaryl-CoA synthase, mitochondrial OS=Mus musculus GN=Hmgcs2 PE=1 SV=2	0	38.765	21	11	92	11	1	508	56.8	8.41	156.36	11	metabolic process	membrane;mitochondrion;organelle lumen	catalytic activity	Pf01154, Pf08540, Pf08545	Hmgcs2	PPAR signaling pathway; Valine, leucine and isoleucine degradation; Metabolic pathways; Terpenoid backbone biosynthesis; Butanoate metabolism; Synthesis and degradation of ketone bodies	PPAR signaling pathway; Synthesis and Degradation of Ketone Bodies	0	2.70939	1.86885	1.91055	0.729648	181.8	125.4	67.1	1.3	190.1	72.6	99.5	62.2	High	Peak Found	High	High	Peak Found	High	High	High
Q8QZT1	Acetyl-CoA acetyltransferase, mitochondrial OS=Mus musculus GN=Acat1 PE=1 SV=1	0	37.295	36	10	56	10	1	424	44.8	8.51	82.63	10	cell organization and biogenesis;metabolic process;response to stimulus	membrane;mitochondrion;organelle lumen	catalytic activity;metal ion binding;protein binding	Pf00108, Pf00109, Pf02803	Acat1	Fatty acid metabolism; Pyruvate metabolism; Tryptophan metabolism; Valine, leucine and isoleucine degradation; Metabolic pathways; Terpenoid backbone biosynthesis; Lysine degradation; Fatty acid degradation; Butanoate metabolism; Propanoate metabolism; Synthesis and degradation of ketone bodies; Carbon metabolism; Glyoxylate and dicarboxylate metabolism	Synthesis and Degradation of Ketone Bodies; Fatty Acid Beta Oxidation; Tryptophan metabolism	0	1.70547	1.30617	2.17414	0.557873	146.5	112.2	85.9	5.7	208.5	53.5	95.9	91.8	High	Peak Found	High	High	Peak Found	High	High	High
A0A0R4J083	Long-chain-specific acyl-CoA dehydrogenase, mitochondrial OS=Mus musculus GN=Acadl PE=1 SV=1	0	35.445	31	13	82	13	1	430	47.9	8.15	80.5	13	cell organization and biogenesis;metabolic process;regulation of biological process;response to stimulus	membrane;mitochondrion;organelle lumen	catalytic activity;nucleotide binding	Pf00441, Pf02770, Pf02771, Pf08028	Acadl	PPAR signaling pathway; Fatty acid metabolism; Metabolic pathways; Fatty acid degradation	Fatty Acid Beta Oxidation; PPAR signaling pathway; Mitochondrial LC-Fatty Acid Beta-Oxidation	0	0.936809	0.902844	0.878358	0.38209	118.6	114.3	126.6	22.5	117.7	51.2	134	115.1	High	Peak Found	High	High	Peak Found	High	High	High
Q20BD0	Heterogeneous nuclear ribonucleoprotein A/B OS=Mus musculus GN=Hnrnpab PE=1 SV=1	0	34.828	25	10	63	9	1	332	36.2	6.95	69.8	10	cell organization and biogenesis;metabolic process;regulation of biological process	cytoplasm;nucleus	DNA binding;protein binding;RNA binding	Pf00076, Pf08143, Pf13893, Pf14259	Hnrnpab		mRNA processing	1	0.312864	0.399922	0.292157	0.0892157	80.5	102.9	257.3	7	29.8	9.1	102	211.5	High	Peak Found	High	High	Peak Found	High	High	High
Q921H8	3-ketoacyl-CoA thiolase A, peroxisomal OS=Mus musculus GN=Acaa1a PE=1 SV=1	0	34.244	31	10	78	1	1	424	43.9	8.44	103.07	10	metabolic process	membrane;mitochondrion	catalytic activity	Pf00108, Pf02803, Pf08541	Acaa1a	PPAR signaling pathway; Fatty acid metabolism; Valine, leucine and isoleucine degradation; Metabolic pathways; Fatty acid degradation; alpha-Linolenic acid metabolism; Biosynthesis of unsaturated fatty acids; Peroxisome	PPAR signaling pathway	0	1850	1830	2700	1480	18.5	18.3	0.01	0.01	27	14.8	0.01	721.4	Not Found	Not Found	Peak Found	High	Peak Found	Not Found	Low	Peak Found
Q64374	Regucalcin OS=Mus musculus GN=Rgn PE=1 SV=1	0	31.975	36	9	53	9	1	299	33.4	5.34	72.33	9	cellular homeostasis;metabolic process;regulation of biological process	cytoplasm;cytosol;extracellular;nucleus	catalytic activity;enzyme regulator activity;metal ion binding	Pf08450	Rgn	Metabolic pathways; Pentose phosphate pathway; Ascorbate and aldarate metabolism; Carbon metabolism		0	3.17493	0.830287	2.44996	0.967742	121.6	31.8	38.3	7.3	296.2	117	120.9	66.9	High	Peak Found	High	High	Peak Found	High	High	High
Q91VB8	Alpha globin 1 OS=Mus musculus GN=Hba-a1 PE=1 SV=1	0	31.005	63	7	66	5	1	142	15.1	8.22	80.58	7	response to stimulus;transport	membrane	antioxidant activity;catalytic activity;metal ion binding;protein binding;transporter activity	Pf00042	Hba-a1; Hba-a2	African trypanosomiasis; Malaria		2	2.17152	3.21359	1.58658	1.17987	134.2	198.6	61.8	79.5	118.2	87.9	74.5	45.2	High	High	High	High	Peak Found	High	High	High
Q922Q8	Leucine-rich repeat-containing protein 59 OS=Mus musculus GN=Lrrc59 PE=1 SV=1	0	28.634	35	8	20	8	1	307	34.9	9.52	53.94	8		endoplasmic reticulum;membrane;nucleus	protein binding;RNA binding	Pf12799, Pf13855	Lrrc59			0	2.136	28.424	1.88272	10.642	26.7	355.3	12.5	16	30.5	172.4	16.2	170.6	Peak Found	Peak Found	Peak Found	High	Peak Found	Peak Found	Peak Found	High
Q9DBM2	Peroxisomal bifunctional enzyme OS=Mus musculus GN=Ehhadh PE=1 SV=4	0	27.291	16	12	33	12	1	718	78.3	9.13	26.99	12	metabolic process;transport	cytosol;mitochondrion	catalytic activity;protein binding	Pf00378, Pf00725, Pf02254, Pf02737	Ehhadh	PPAR signaling pathway; Fatty acid metabolism; Tryptophan metabolism; Valine, leucine and isoleucine degradation; Metabolic pathways; Lysine degradation; Fatty acid degradation; Butanoate metabolism; beta-Alanine metabolism; Propanoate metabolism; Carbon metabolism; Peroxisome	PPAR signaling pathway; Mitochondrial LC-Fatty Acid Beta-Oxidation	0	1.12917	0.6375	1.31481	0.555556	27.1	15.3	24	4.4	21.3	9	16.2	682.8	High	Peak Found	High	High	Peak Found	High	High	High
P19096	Fatty acid synthase OS=Mus musculus GN=Fasn PE=1 SV=2	0	25.123	6	11	31	11	1	2504	272.3	6.58	27.74	11	cell differentiation;metabolic process;response to stimulus	cytoplasm;cytosol;Golgi;membrane;mitochondrion	catalytic activity;nucleotide binding;protein binding;RNA binding	Pf00106, Pf00107, Pf00109, Pf00550, Pf00698, Pf00975, Pf02801, Pf08241, Pf08242, Pf08659, Pf12847, Pf13489, Pf13602, Pf13847, Pf14765	Fasn	Fatty acid metabolism; Insulin signaling pathway; Metabolic pathways; AMPK signaling pathway; Fatty acid biosynthesis	Fatty Acid Biosynthesis; Dysregulated miRNA Targeting in Insulin/PI3K-AKT Signaling	0	6.92019	3.92488	4.54106	1.06039	147.4	83.6	21.3	26	188	43.9	41.4	248.6	Peak Found	Peak Found	High	High	Peak Found	High	High	Medium
Q6IFZ6	Keratin, type II cytoskeletal 1b OS=Mus musculus GN=Krt77 PE=1 SV=1	0	24.601	13	5	40	1	1	572	61.3	8.02	57.26	5		cytoskeleton	protein binding;structural molecule activity	Pf00038, Pf09728, Pf13166	Krt77			0	1	1	1	80000	0.01	0.01	0.01	0.01	0.01	800	0.01	0.01	Not Found	Not Found	Not Found	High	Not Found	Not Found	Not Found	Not Found
P41105	60S ribosomal protein L28 OS=Mus musculus GN=Rpl28 PE=1 SV=2	0	23.542	28	4	22	4	1	137	15.7	12.02	41.2	4	metabolic process;regulation of biological process	membrane;ribosome	RNA binding;structural molecule activity	Pf01778	Rpl28	Ribosome	Cytoplasmic Ribosomal Proteins	0	1.25	0.5	6.5	0.5	0.5	0.2	0.4	266.1	1.3	0.1	0.2	531.2	Peak Found	High	Low	Peak Found	High	Medium	High	High
P63038	60 kDa heat shock protein, mitochondrial OS=Mus musculus GN=Hspd1 PE=1 SV=1	0	22.409	15	7	18	7	1	573	60.9	6.18	29.95	7	cell organization and biogenesis;cell proliferation;metabolic process;regulation of biological process;response to stimulus;transport	cell surface;cytoplasm;cytosol;endoplasmic reticulum;endosome;Golgi;membrane;mitochondrion;organelle lumen	catalytic activity;nucleotide binding;protein binding;RNA binding	Pf00118	Hspd1	RNA degradation; Tuberculosis; Legionellosis; Type I diabetes mellitus	SIDS Susceptibility Pathways	0	0.864894	1.17553	0.675016	0.560976	81.3	110.5	94	25.7	102.4	85.1	151.7	149.3	High	Peak Found	High	High	Peak Found	High	High	High
P35700	Peroxiredoxin-1 OS=Mus musculus GN=Prdx1 PE=1 SV=1	0	21.997	43	9	55	9	1	199	22.2	8.12	53.95	9	cell proliferation;cellular homeostasis;defense response;metabolic process;regulation of biological process;response to stimulus	cytoplasm;cytosol;mitochondrion;nucleus;organelle lumen	antioxidant activity;catalytic activity;protein binding;RNA binding	Pf00578, Pf08534, Pf10417	Prdx1	Peroxisome		0	2.18072	2.05221	1.51524	0.738095	162.9	153.3	74.7	3.7	159.1	77.5	105	63.8	High	Peak Found	High	High	Peak Found	High	High	High
P05202	Aspartate aminotransferase, mitochondrial OS=Mus musculus GN=Got2 PE=1 SV=1	0	21.362	16	6	34	6	1	430	47.4	9	69.67	6	metabolic process;response to stimulus;transport	cell surface;membrane;mitochondrion;organelle lumen	catalytic activity;protein binding;RNA binding	Pf00155	Got2	Arginine and proline metabolism; Fat digestion and absorption; Metabolic pathways; Phenylalanine, tyrosine and tryptophan biosynthesis; Biosynthesis of amino acids; 2-Oxocarboxylic acid metabolism; Cysteine and methionine metabolism; Carbon metabolism; Alanine, aspartate and glutamate metabolism; Phenylalanine metabolism; Arginine biosynthesis; Tyrosine metabolism	Glycolysis and Gluconeogenesis; Alanine and aspartate metabolism	0	3.075	1.24615	3.01774	0.968958	159.9	64.8	52	13	136.1	43.7	45.1	285.5	High	Peak Found	High	High	Peak Found	High	High	High
Q9DCJ5	NADH dehydrogenase [ubiquinone] 1 alpha subcomplex subunit 8 OS=Mus musculus GN=Ndufa8 PE=1 SV=3	0	21.113	21	3	13	3	1	172	20	8.46	23.23	3	cell organization and biogenesis;metabolic process;transport	membrane;mitochondrion	protein binding	Pf06747	Ndufa8	Metabolic pathways; Huntington's disease; Non-alcoholic fatty liver disease (NAFLD); Oxidative phosphorylation; Parkinson's disease; Alzheimer's disease	Oxidative phosphorylation; Electron Transport Chain	0	1.73333	2.2	0.933333	0.333333	2.6	3.3	1.5	90.6	1.4	0.5	1.5	698.7	Peak Found	High	High	Peak Found	High	High	High	High
P15105	Glutamine synthetase OS=Mus musculus GN=Glul PE=1 SV=6	0	20.148	17	5	18	5	1	373	42.1	7.08	38.24	5	cell communication;cell organization and biogenesis;cell proliferation;metabolic process;regulation of biological process;response to stimulus	cytoplasm;cytosol;endoplasmic reticulum;mitochondrion;nucleus	catalytic activity;metal ion binding;nucleotide binding;protein binding	Pf00120, Pf03951	Glul	GABAergic synapse; Metabolic pathways; Nitrogen metabolism; Biosynthesis of amino acids; Glutamatergic synapse; Alanine, aspartate and glutamate metabolism; Arginine biosynthesis; Glyoxylate and dicarboxylate metabolism		0	5.08065	4.17204	3.52583	1.24908	189	155.2	37.2	0.01	191.1	67.7	54.2	105.6	High	Not Found	High	High	Peak Found	High	High	High
Q99LB7	Sarcosine dehydrogenase, mitochondrial OS=Mus musculus GN=Sardh PE=1 SV=1	0	20.045	11	7	20	7	1	919	101.6	6.74	27.26	7	metabolic process	mitochondrion;organelle lumen	catalytic activity;nucleotide binding	Pf01266, Pf01571, Pf08669	Sardh	Metabolic pathways; Glycine, serine and threonine metabolism	One carbon metabolism and related pathways	0	4.74231	3.01923	3.59172	0.931953	123.3	78.5	26	31.1	242.8	63	67.6	167.8	Peak Found	Peak Found	High	High	Peak Found	High	High	High
F8VPN4	Amylo-1,6-glucosidase, 4-alpha-glucanotransferase OS=Mus musculus GN=Agl PE=1 SV=1	0	18.024	8	9	24	9	1	1532	174.2	6.74	10.98	9	metabolic process;response to stimulus	cytoplasm;endoplasmic reticulum;nucleus	catalytic activity;protein binding	Pf00128, Pf06202, Pf14699, Pf14701, Pf14702	Agl	Metabolic pathways; Starch and sucrose metabolism	Glycogen Metabolism	0	0.856072	0.484258	0.446154	0.352036	57.1	32.3	66.7	35.2	49.3	38.9	110.5	410	High	Peak Found	High	High	Peak Found	High	High	Medium
A8DUK4	Beta-globin OS=Mus musculus GN=Hbbt1 PE=1 SV=1	0	17.89	41	6	40	6	1	147	15.7	7.69	84.69	6	regulation of biological process;transport		antioxidant activity;catalytic activity;metal ion binding;protein binding;transporter activity	Pf00042	Beta-s; Hbb-bs; Hbb-bt; Hbb-b1	African trypanosomiasis; Malaria		0	1.8944	1.9904	0.901998	0.364544	118.4	124.4	62.5	4.9	144.5	58.4	160.2	126.6	High	Peak Found	High	High	Peak Found	High	High	High
P60710	Actin, cytoplasmic 1 OS=Mus musculus GN=Actb PE=1 SV=1	0	17.802	21	6	57	6	1	375	41.7	5.48	82.84	6	cell organization and biogenesis;response to stimulus	cytoplasm;cytoskeleton;cytosol;membrane;nucleus	DNA binding;nucleotide binding;protein binding	Pf00022	Actb	Oxytocin signaling pathway; Leukocyte transendothelial migration; Hypertrophic cardiomyopathy (HCM); Regulation of actin cytoskeleton; Arrhythmogenic right ventricular cardiomyopathy (ARVC); Focal adhesion; Hippo signaling pathway; Platelet activation; Dilated cardiomyopathy; Adherens junction; Phagosome; Proteoglycans in cancer; Salmonella infection; Thyroid hormone signaling pathway; Rap1 signa…	Myometrial Relaxation and Contraction Pathways; Regulation of Actin Cytoskeleton; Focal Adhesion	0	3.79541	2.82187	2.6454	0.707715	215.2	160	56.7	5.3	178.3	47.7	67.4	69.4	High	Peak Found	High	High	Peak Found	High	High	High
Q9WVL0	Maleylacetoacetate isomerase OS=Mus musculus GN=Gstz1 PE=1 SV=1	0	17.561	38	6	33	6	1	216	24.3	7.85	24.35	6	metabolic process	cytoplasm;mitochondrion	catalytic activity;protein binding	Pf00043, Pf02798, Pf13409, Pf13417	Gstz1	Metabolic pathways; Tyrosine metabolism	Metapathway biotransformation	0	2.6656	1.0928	3.0211	0.805195	166.6	68.3	62.5	7.7	186.1	49.6	61.6	197.6	Low	Peak Found	High	High	Peak Found	High	High	High
P11352	Glutathione peroxidase 1 OS=Mus musculus GN=Gpx1 PE=1 SV=2	0	17.341	47	6	37	6	1	201	22.3	7.21	38.07	6	cell death;cell differentiation;cell proliferation;cellular component movement;cellular homeostasis;metabolic process;regulation of biological process;response to stimulus	cytoplasm;cytosol;mitochondrion;nucleus	antioxidant activity;catalytic activity;protein binding	Pf00255	Gpx1	Glutathione metabolism; Amyotrophic lateral sclerosis (ALS); Thyroid hormone synthesis; Huntington's disease; Arachidonic acid metabolism	Oxidative Stress; Selenium metabolism/Selenoproteins; Metapathway biotransformation; Folic Acid Network; Glutathione and one carbon metabolism; Glutathione metabolism; TYROBP Causal Network; One carbon metabolism and related pathways; Selenium Micronutrient Network	0	1.6292	1.85401	1.88319	0.584995	111.6	127	68.5	10.1	198.3	61.6	105.3	117.4	High	Peak Found	High	High	Peak Found	High	High	High
Q91X83	S-adenosylmethionine synthase isoform type-1 OS=Mus musculus GN=Mat1a PE=1 SV=1	0	17.15	16	7	43	7	1	396	43.5	5.82	37.42	7	cell organization and biogenesis;metabolic process	cytosol	catalytic activity;metal ion binding;nucleotide binding;protein binding	Pf00438, Pf02772, Pf02773	Mat1a	Metabolic pathways; Biosynthesis of amino acids; Cysteine and methionine metabolism	One Carbon Metabolism; Methylation; Glutathione and one carbon metabolism; One carbon metabolism and related pathways	0	12.7309	4.68161	11.5104	1.88382	283.9	104.4	22.3	15.4	277.4	45.4	24.1	27.2	High	Low	High	High	Peak Found	High	High	High
P62918	60S ribosomal protein L8 OS=Mus musculus GN=Rpl8 PE=1 SV=2	0	16.754	16	3	14	3	1	257	28	11.03	24.8	3	metabolic process;response to stimulus	cytoplasm;membrane;ribosome	protein binding;RNA binding;structural molecule activity	Pf00181, Pf03947	Rpl8	Ribosome	TNF-alpha NF-kB Signaling Pathway; mRNA processing; Cytoplasmic Ribosomal Proteins	0	2.11111	1.33333	1.71429	0.285714	1.9	1.2	0.9	159.4	1.2	0.2	0.7	634.5	Medium	High	High	Peak Found	Peak Found	High	High	High
Q9DCW4	Electron transfer flavoprotein subunit beta OS=Mus musculus GN=Etfb PE=1 SV=3	0	16.498	36	7	35	7	1	255	27.6	8.1	52.86	7	metabolic process;transport	cytosol;mitochondrion;organelle lumen		Pf01012	Etfb			0	1.57347	1.69961	1.65969	0.488656	121	130.7	76.9	2.5	190.2	56	114.6	108.2	High	Peak Found	High	High	Peak Found	High	High	High
P34914	Bifunctional epoxide hydrolase 2 OS=Mus musculus GN=Ephx2 PE=1 SV=2	0	15.978	13	5	14	5	1	554	62.5	6.19	23.26	5	defense response;metabolic process;regulation of biological process;response to stimulus	cytoplasm;cytosol	catalytic activity;metal ion binding;protein binding	Pf00561, Pf00702, Pf12146, Pf12695, Pf12697, Pf13242, Pf13419	Ephx2	Metabolic pathways; Arachidonic acid metabolism; Peroxisome	Metapathway biotransformation; Arachidonate Epoxygenase Epoxide Hydrolase	0	3.9619	2.24762	2.25308	0.458699	41.6	23.6	10.5	30	128.2	26.1	56.9	483.1	Peak Found	Peak Found	High	High	Peak Found	High	Low	Peak Found
E9QJW0	Microsomal glutathione S-transferase 1 OS=Mus musculus GN=Mgst1 PE=1 SV=1	0	15.577	23	4	17	4	1	229	25.8	9.91	29.7	4	cell differentiation;cell organization and biogenesis;metabolic process;response to stimulus	endoplasmic reticulum;membrane;mitochondrion;nucleus	antioxidant activity;catalytic activity;protein binding	Pf01124	Mgst1		Oxidative Stress; Metapathway biotransformation	0	2.41111	0.911111	0.941896	1.75076	151.9	57.4	63	32.1	61.6	114.5	65.4	254.2	Low	Peak Found	Low	High	Peak Found	High	High	Peak Found
P17182	Alpha-enolase OS=Mus musculus GN=Eno1 PE=1 SV=3	0	14.267	23	6	26	6	1	434	47.1	6.8	17.7	6	metabolic process;regulation of biological process;response to stimulus	cell surface;cytoplasm;cytosol;membrane;nucleus	catalytic activity;DNA binding;metal ion binding;protein binding;RNA binding	Pf00113, Pf03952, Pf13378	Eno1; Gm5506; Eno1b	RNA degradation; Metabolic pathways; Biosynthesis of amino acids; Glycolysis / Gluconeogenesis; HIF-1 signaling pathway; Carbon metabolism	Glycolysis and Gluconeogenesis	0	0.155492	0.166904	0.0530715	0.0100293	10.9	11.7	70.1	25.1	12.7	2.4	239.3	427.8	High	Peak Found	High	High	Peak Found	High	High	High
Q99LC5	Electron transfer flavoprotein subunit alpha, mitochondrial OS=Mus musculus GN=Etfa PE=1 SV=2	0	14.233	24	4	10	4	1	333	35	8.38	8.75	4	metabolic process;transport	mitochondrion;organelle lumen	catalytic activity;nucleotide binding;protein binding	Pf00766, Pf01012	Etfa			0	0.266996	0.0580964	0.325864	0.0915033	21.6	4.7	80.9	40.5	34.9	9.8	107.1	500.5	Low	Peak Found	High	High	Peak Found	High	Peak Found	High
Q9DB20	ATP synthase subunit O, mitochondrial OS=Mus musculus GN=Atp5o PE=1 SV=1	0	13.281	18	3	19	3	1	213	23.3	9.99	42.27	3	metabolic process;transport	membrane;mitochondrion;nucleus	catalytic activity;protein binding;transporter activity	Pf00213	Atp5o; LOC100047429; LOC102641678	Metabolic pathways; Huntington's disease; Oxidative phosphorylation; Parkinson's disease; Alzheimer's disease	Oxidative phosphorylation; Electron Transport Chain	0	1.0829	1.17098	0.875817	0.389978	41.8	45.2	38.6	45.2	40.2	17.9	45.9	525.2	High	High	High	High	Peak Found	High	High	High
H3BJW3	Cleavage and polyadenylation-specificity factor subunit 6 OS=Mus musculus GN=Cpsf6 PE=1 SV=1	0	12.625	7	2	9	2	1	588	63.4	7.71	13.94	2	cell organization and biogenesis;metabolic process	membrane;nucleus	RNA binding	Pf00076, Pf14259	Cpsf6			0	1	11730	1	3680	0.01	117.3	0.01	0.01	0.01	36.8	0.01	646	Not Found	Not Found	Not Found	High	Peak Found	Not Found	Not Found	High
Q9QXE0	2-hydroxyacyl-CoA lyase 1 OS=Mus musculus GN=Hacl1 PE=1 SV=2	0	12.34	11	4	8	4	1	581	63.6	6.27	2.25	4	cell organization and biogenesis;metabolic process		catalytic activity;metal ion binding;protein binding	Pf00205, Pf02775, Pf02776	Hacl1	Peroxisome		0	1.36178	1.15644	1.91018	0.547476	153.2	130.1	112.5	0.01	223.3	64	116.9	0.01	Peak Found	Not Found	High	High	Not Found	Peak Found	High	Peak Found
Q6P3A8	2-oxoisovalerate dehydrogenase subunit beta, mitochondrial OS=Mus musculus GN=Bckdhb PE=1 SV=2	0	12.083	28	4	7	4	1	390	42.9	6.7	14.97	4	metabolic process	membrane;mitochondrion;organelle lumen	catalytic activity;protein binding	Pf02779, Pf02780	Bckdhb	Valine, leucine and isoleucine degradation; Metabolic pathways; Propanoate metabolism		0	2060	24030	2130	13470	20.6	240.3	0.01	0.01	21.3	134.7	0.01	383.1	Not Found	Not Found	Peak Found	High	Peak Found	Not Found	Peak Found	High
A2AE89	Glutathione S-transferase Mu 1 OS=Mus musculus GN=Gstm1 PE=1 SV=2	0	11.919	23	5	20	5	1	244	28.5	8.19	26.81	5	metabolic process;response to stimulus	cytoplasm;cytosol;extracellular	catalytic activity;metal ion binding;protein binding	Pf00043, Pf02798, Pf13417, Pf14497	Gstm1		Aflatoxin B1 metabolism; Estrogen metabolism; Metapathway biotransformation	0	1.95876	2.05155	1.38472	0.526603	38	39.8	19.4	340.3	101.5	38.6	73.3	149.1	Low	Peak Found	High	High	Peak Found	High	High	High
Q8CHT0	Delta-1-pyrroline-5-carboxylate dehydrogenase, mitochondrial OS=Mus musculus GN=Aldh4a1 PE=1 SV=3	0	11.87	15	5	14	5	1	562	61.8	8.24	13.73	5	cell organization and biogenesis;metabolic process	mitochondrion;organelle lumen	catalytic activity;protein binding	Pf00171, Pf06810	Aldh4a1	Arginine and proline metabolism; Metabolic pathways; Alanine, aspartate and glutamate metabolism		0	7.57923	5.54645	4.0456	0.542948	138.7	101.5	18.3	14.5	381.5	51.2	94.3	0.01	Peak Found	Peak Found	High	High	Not Found	Low	Peak Found	High
Q8VC30	Triokinase/FMN cyclase OS=Mus musculus GN=Tkfc PE=1 SV=1	0	11.797	14	5	26	5	1	578	59.7	6.92	30.28	5	metabolic process;regulation of biological process	nucleus	catalytic activity;metal ion binding;nucleotide binding;protein binding	Pf02733, Pf02734	Dak; Tkfc	Metabolic pathways; RIG-I-like receptor signaling pathway; Carbon metabolism; Glycerolipid metabolism; Fructose and mannose metabolism		0	1.66053	0.915789	1.01705	0.653962	126.2	69.6	76	20.6	101.4	65.2	99.7	241.3	High	Peak Found	High	High	Peak Found	High	High	Low
P00004	Cytochrome c OS=Equus caballus GN=CYCS PE=1 SV=2	0	11.526	25	3	65	2	1	105	11.8	9.57	86.18	3	cell death;cell organization and biogenesis;metabolic process;regulation of biological process;transport	cytosol;mitochondrion	metal ion binding;protein binding	Pf00034, Pf13442, Pf14495	CYCS			0	0.276836	0.309405	0.382716	0.147198	83.3	93.1	300.9	0.4	80.6	31	210.6	0.01	High	Peak Found	High	High	Not Found	High	High	High
E9QNN1	ATP-dependent RNA helicase A OS=Mus musculus GN=Dhx9 PE=1 SV=1	0	11.431	4	6	10	6	1	1384	149.6	6.83	8.89	6	cell death;cell differentiation;cell organization and biogenesis;defense response;metabolic process;regulation of biological process;response to stimulus;transport	cytoplasm;cytoskeleton;membrane;nucleus;ribosome	catalytic activity;DNA binding;metal ion binding;nucleotide binding;protein binding;RNA binding	Pf00035, Pf00270, Pf00271, Pf04408, Pf07717	Dhx9		mRNA processing; PluriNetWork	0	0.562454	0.272594	0.588235	0.111562	153.1	74.2	272.2	14.5	29	5.5	49.3	202.2	High	Peak Found	Peak Found	Peak Found	Peak Found	Low	High	Peak Found
E9Q8I0	Complement factor H OS=Mus musculus GN=Cfh PE=1 SV=1	0	11.14	3	3	16	3	1	1252	141.2	7.11	22.91	3	defense response;metabolic process;regulation of biological process;response to stimulus	cytoplasm;extracellular;membrane;nucleus	protein binding	Pf00084	Cfh	Staphylococcus aureus infection; Complement and coagulation cascades	Complement and Coagulation Cascades	0	0.538235	0.075	1.05305	0.279878	73.2	10.2	136	0.01	172.7	45.9	164	197.9	High	Not Found	High	High	Peak Found	High	High	Peak Found
A0A0R4J140	Clustered mitochondria protein homolog OS=Mus musculus GN=Cluh PE=1 SV=1	0	10.939	4	5	11	5	1	1353	151.7	6.02	12.8	5	cell organization and biogenesis	cytoplasm	protein binding;RNA binding	Pf12807, Pf13236, Pf13374, Pf13424, Pf15044	1300001I01Rik; Cluh			0	48220	2990	26280	520	482.2	29.9	0.01	20	262.8	5.2	0.01	0.01	Not Found	Peak Found	High	Peak Found	Not Found	Not Found	High	Peak Found
Q8BMS1	Trifunctional enzyme subunit alpha, mitochondrial OS=Mus musculus GN=Hadha PE=1 SV=1	0	10.908	8	5	20	5	1	763	82.6	9.14	22.67	5	metabolic process;response to stimulus	membrane;mitochondrion;organelle lumen	catalytic activity;nucleotide binding;protein binding	Pf00378, Pf00725, Pf02737	Hadha	Fatty acid metabolism; Tryptophan metabolism; Valine, leucine and isoleucine degradation; Metabolic pathways; Lysine degradation; Fatty acid degradation; Butanoate metabolism; beta-Alanine metabolism; Propanoate metabolism; Fatty acid elongation; Carbon metabolism; Biosynthesis of unsaturated fatty acids	Fatty Acid Beta Oxidation; Mitochondrial LC-Fatty Acid Beta-Oxidation	0	2.54503	1.56211	1.83266	0.964912	163.9	100.6	64.4	17.5	135.8	71.5	74.1	172.2	Peak Found	Peak Found	High	High	Peak Found	Medium	High	Low
A0A0A0MQ68	Glutaryl-CoA dehydrogenase, mitochondrial OS=Mus musculus GN=Gcdh PE=1 SV=1	0	10.123	13	3	17	3	1	447	49.5	8.72	26.66	3	metabolic process	membrane;mitochondrion	catalytic activity;nucleotide binding	Pf00441, Pf02770, Pf02771, Pf08028	Gcdh	Tryptophan metabolism; Metabolic pathways; Lysine degradation; Fatty acid degradation	Tryptophan metabolism; Fatty Acid Beta Oxidation	0	0.851592	0.819212	1.07801	0.453942	157.8	151.8	185.3	0.01	129.9	54.7	120.5	0.01	High	Not Found	High	High	Not Found	High	High	High
Q9DCX2	ATP synthase subunit d, mitochondrial OS=Mus musculus GN=Atp5h PE=1 SV=3	0	9.907	25	3	16	3	1	161	18.7	5.69	12.19	3	metabolic process;transport	cytosol;membrane;mitochondrion	catalytic activity;transporter activity	Pf05873	Atp5h	Metabolic pathways; Huntington's disease; Oxidative phosphorylation; Parkinson's disease; Alzheimer's disease	Electron Transport Chain; Oxidative phosphorylation	0	0.942295	0.636066	0.692853	0.311282	143.7	97	152.5	67.5	117.3	52.7	169.3	0.01	High	Peak Found	High	High	Not Found	High	High	High
P12710	Fatty acid-binding protein, liver OS=Mus musculus GN=Fabp1 PE=1 SV=2	0	9.674	28	4	16	4	1	127	14.2	8.56	12.21	4	regulation of biological process;response to stimulus;transport	cytoplasm;cytosol;nucleus;organelle lumen	antioxidant activity;catalytic activity;transporter activity	Pf00061, Pf14651	Fabp1	PPAR signaling pathway; Fat digestion and absorption	Selenium metabolism/Selenoproteins; PPAR signaling pathway	0	0.176449	0.166241	0.269213	0.115507	48.4	45.6	274.3	118.4	59.2	25.4	219.9	8.8	Low	Peak Found	High	High	Peak Found	High	High	High
E9Q8B5	Predicted gene 4788 OS=Mus musculus GN=Gm4788 PE=1 SV=1	0	9.181	5	4	15	4	1	879	99.4	7.44	9.02	4				Pf00084	Gm4788			0	0.225546	0.135004	0.187544	0.186837	27.9	16.7	123.7	14.3	26.5	26.4	141.3	423.2	High	Peak Found	High	Low	Peak Found	High	High	Peak Found
P62892	60S ribosomal protein L39 OS=Mus musculus GN=Rpl39 PE=1 SV=2	0	9.178	25	2	15	2	1	51	6.4	12.56	20.23	2	defense response;metabolic process;response to stimulus	ribosome	protein binding;RNA binding;structural molecule activity	Pf00832	Rpl39	Ribosome	Cytoplasmic Ribosomal Proteins; mRNA processing	0	0.666667	2	0.333333	0.111111	0.4	1.2	0.6	433.5	0.3	0.1	0.9	363	Low	High	Peak Found	Low	High	Medium	Peak Found	High
P68372	Tubulin beta-4B chain OS=Mus musculus GN=Tubb4b PE=1 SV=1	0	9.045	10	4	16	4	1	445	49.8	4.89	11.1	4	cell organization and biogenesis	cytoplasm;cytoskeleton;nucleus	catalytic activity;nucleotide binding;RNA binding;structural molecule activity	Pf00091, Pf03953, Pf10644	Tubb4b	Phagosome; Gap junction		0	1.04757	0.16498	0.839009	0.885449	103.5	16.3	98.8	37.2	54.2	57.2	64.6	368	High	Peak Found	High	High	Peak Found	High	High	Peak Found
P24549	Retinal dehydrogenase 1 OS=Mus musculus GN=Aldh1a1 PE=1 SV=5	0	8.84	6	3	25	2	1	501	54.4	7.8	34.46	3	cell organization and biogenesis;metabolic process;regulation of biological process;response to stimulus	cytoplasm;cytosol;nucleus	catalytic activity;nucleotide binding;protein binding	Pf00171, Pf05893, Pf07368	Aldh1a1	Retinol metabolism; Metabolic pathways	Dopaminergic Neurogenesis; Tryptophan metabolism; Retinol metabolism; Fatty Acid Omega Oxidation	0	3.14734	1.6348	2.57187	0.82263	200.8	104.3	63.8	0.01	252.3	80.7	98.1	0.01	High	Not Found	High	High	Not Found	High	Peak Found	High
P61458	Pterin-4-alpha-carbinolamine dehydratase OS=Mus musculus GN=Pcbd1 PE=1 SV=2	0	8.68	38	3	30	3	1	104	12	6.8	25.36	3	cell organization and biogenesis;metabolic process;regulation of biological process	cytoplasm;cytosol;nucleus	catalytic activity;protein binding	Pf01329	Pcbd1			0	0.807192	1.40092	0.620961	0.636681	105.5	183.1	130.7	0.01	71.1	72.9	114.5	122.2	High	Not Found	High	High	Peak Found	High	High	High
P62702	40S ribosomal protein S4, X isoform OS=Mus musculus GN=Rps4x PE=1 SV=2	0	8.633	15	4	19	4	1	263	29.6	10.15	9.91	4	development;metabolic process;regulation of biological process	cytoplasm;membrane;nucleus;ribosome	RNA binding;structural molecule activity	Pf00900, Pf08071	Rps4x	Ribosome	Cytoplasmic Ribosomal Proteins; mRNA processing	0	1.39789	1.18574	0.754619	0.269771	158.8	134.7	113.6	0.01	102.1	36.5	135.3	119	High	Not Found	High	High	Peak Found	High	High	High
Q8BH00	Aldehyde dehydrogenase family 8 member A1 OS=Mus musculus GN=Aldh8a1 PE=1 SV=1	0	8.488	13	4	10	4	1	487	53.6	7.55	5.73	4	metabolic process	cytoplasm	catalytic activity	Pf00171	Aldh8a1			0	0.716981	0.68594	0.829776	0.292282	117.8	112.7	164.3	17.4	151.6	53.4	182.7	0.01	High	Peak Found	High	High	Not Found	High	Peak Found	Peak Found
Q9CR57	60S ribosomal protein L14 OS=Mus musculus GN=Rpl14 PE=1 SV=3	0	8.107	17	3	13	3	1	217	23.5	11.02	12.44	3	metabolic process	membrane;ribosome	protein binding;RNA binding;structural molecule activity	Pf01929	Rpl14	Ribosome		0	0.756906	0.827223	0.431015	0.144592	150.7	164.7	199.1	0.01	78.1	26.2	181.2	0.01	High	Not Found	High	High	Low	High	High	Peak Found
P61255	60S ribosomal protein L26 OS=Mus musculus GN=Rpl26 PE=1 SV=1	0	8.081	21	4	7	4	1	145	17.2	10.55	9.84	4	metabolic process;regulation of biological process;response to stimulus	cytoplasm;membrane;ribosome	protein binding;RNA binding;structural molecule activity	Pf00467	Rpl26; Gm15772	Ribosome	mRNA processing; Cytoplasmic Ribosomal Proteins	0	1.16667	5.88889	3.4386	0.0175439	2.1	10.6	1.8	742	19.6	0.1	5.7	18.2	Low	High	Peak Found	Peak Found	Peak Found	Peak Found	Peak Found	Peak Found
P00015	Cytochrome c, testis-specific OS=Mus musculus GN=Cyct PE=1 SV=3	0	8.042	21	3	32	2	1	105	11.7	9.51	3.86	3	cell death;metabolic process;regulation of biological process;transport	mitochondrion	metal ion binding	Pf00034, Pf13442, Pf14495	Cyct	Herpes simplex infection; Platinum drug resistance; p53 signaling pathway; Amyotrophic lateral sclerosis (ALS); Toxoplasmosis; Metabolic pathways; Small cell lung cancer; Tuberculosis; Hepatitis B; Huntington's disease; Sulfur metabolism; Apoptosis - multiple species; Non-alcoholic fatty liver disease (NAFLD); Parkinson's disease; Legionellosis; Pathways in cancer; Influenza A; Alzheimer's diseas…	Oxidative Damage; Apoptosis	1	0.337123	0.418267	0.299216	0.0922084	86	106.7	255.1	50.4	64.9	20	216.9	0.01	High	Peak Found	Medium	Medium	Low	High	Low	High
Q9WUM5	Succinate--CoA ligase [ADP/GDP-forming] subunit alpha, mitochondrial OS=Mus musculus GN=Suclg1 PE=1 SV=4	0	7.975	5	2	20	2	1	346	36.1	9.39	20.14	2	metabolic process	cytosol;membrane;mitochondrion;organelle lumen	catalytic activity;nucleotide binding;protein binding;RNA binding	Pf00549, Pf02629, Pf13607	Suclg1	Citrate cycle (TCA cycle); Metabolic pathways; Propanoate metabolism; Carbon metabolism	TCA Cycle	0	0.843137	1.28689	1.02933	0.455307	81.7	124.7	96.9	6.3	73.7	32.6	71.6	312.5	High	Peak Found	High	High	Peak Found	High	High	High
A0A1B0GRA5	Stromal interaction molecule 1 OS=Mus musculus GN=Stim1 PE=1 SV=1	0	7.834	4	4	7	4	1	793	88.9	6.55	5.27	4	cell differentiation;cellular homeostasis;metabolic process;regulation of biological process;response to stimulus;transport	cytoplasm;cytoskeleton;endoplasmic reticulum;membrane	metal ion binding;protein binding;transporter activity	Pf00430, Pf00769, Pf04111, Pf07647, Pf09731, Pf10174	Stim1			0	594.5	927.5	231.923	61.7692	118.9	185.5	0.2	0.01	301.5	80.3	1.3	112.4	Peak Found	Not Found	Peak Found	High	Peak Found	Peak Found	Peak Found	High
P17665	Cytochrome c oxidase subunit 7C, mitochondrial OS=Mus musculus GN=Cox7c PE=1 SV=1	0	7.6	65	2	5	2	1	63	7.3	11	6.62	2	metabolic process;transport	membrane;mitochondrion	catalytic activity;transporter activity	Pf02935	Cox7c; Gm12338; LOC100048613; LOC102642884	Metabolic pathways; Huntington's disease; Non-alcoholic fatty liver disease (NAFLD); Oxidative phosphorylation; Parkinson's disease; Alzheimer's disease; Cardiac muscle contraction	Electron Transport Chain	0	0.582143	0.000357143	0.000324675	0.646104	16.3	0.01	28	300	0.01	19.9	30.8	404.9	High	High	Not Found	High	Peak Found	High	Peak Found	Not Found
Q99JY0	Trifunctional enzyme subunit beta, mitochondrial OS=Mus musculus GN=Hadhb PE=1 SV=1	0	7.536	8	3	12	3	1	475	51.4	9.38	11.09	3	metabolic process	endoplasmic reticulum;membrane;mitochondrion	catalytic activity;nucleotide binding;protein binding;RNA binding	Pf00108, Pf00109, Pf02803	Hadhb	Fatty acid metabolism; Valine, leucine and isoleucine degradation; Metabolic pathways; Fatty acid degradation; Fatty acid elongation	Fatty Acid Beta Oxidation	0	2.51881	1.64554	1.98053	0.638387	127.2	83.1	50.5	17.6	142.4	45.9	71.9	261.5	High	Peak Found	High	Peak Found	Peak Found	High	Medium	Peak Found
P61514	60S ribosomal protein L37a OS=Mus musculus GN=Rpl37a PE=1 SV=2	0	7.507	37	4	10	4	1	92	10.3	10.43	8.16	4	metabolic process	nucleus;ribosome	metal ion binding;RNA binding;structural molecule activity	Pf01780	Rpl37a	Ribosome	Cytoplasmic Ribosomal Proteins	0	4.875	5.3125	6.875	2.375	15.6	17	3.2	489.1	16.5	5.7	2.4	250.5	Low	High	Peak Found	Low	Peak Found	Peak Found	Peak Found	Low
D3Z722	40S ribosomal protein S19 OS=Mus musculus GN=Rps19 PE=1 SV=1	0	7.271	18	5	10	5	1	212	23.1	10.46	10.13	5	metabolic process	ribosome	structural molecule activity	Pf01090				0	0.880682	4.31818	0.199143	0.0749465	15.5	76	17.6	443.4	9.3	3.5	46.7	187.8	Low	High	Medium	Peak Found	Peak Found	High	High	Medium
A0A1B0GSX0	L-lactate dehydrogenase OS=Mus musculus GN=Ldha PE=1 SV=1	0	7.255	8	3	30	3	1	361	39.7	8.35	49.12	3	cell communication;metabolic process;regulation of biological process;response to stimulus	cytoplasm;cytosol;membrane;mitochondrion;nucleus	catalytic activity;nucleotide binding;protein binding	Pf00056, Pf02866	Ldha		Glycolysis and Gluconeogenesis	0	5.08924	2.79405	3.12572	0.91185	222.4	122.1	43.7	3.4	216.3	63.1	69.2	59.8	Medium	Peak Found	High	High	Peak Found	High	High	High
A0A140T8Q1	Protein Igkv12-41 (Fragment) OS=Mus musculus GN=Igkv12-41 PE=1 SV=2	0	6.903	33	3	8	2	1	115	12.6	8.31	2.21	3				Pf00047, Pf07679, Pf07686, Pf13927	Igkv12-41			1	1.4323	0.415677	0.315918	0.271973	120.6	35	84.2	18.6	64.7	55.7	204.8	216.4	Medium	Peak Found	High	Peak Found	Peak Found	High	High	Peak Found
Q60930	Voltage-dependent anion-selective channel protein 2 OS=Mus musculus GN=Vdac2 PE=1 SV=2	0	6.887	10	2	4	2	1	295	31.7	7.49	9.11	2	regulation of biological process;transport	membrane;mitochondrion;nucleus	nucleotide binding;protein binding;transporter activity	Pf01459	Vdac2	NOD-like receptor signaling pathway; HTLV-I infection; Huntington's disease; Parkinson's disease; cGMP-PKG signaling pathway; Calcium signaling pathway		0	6660	3860	90.8889	33.3333	66.6	38.6	0.01	0.01	163.6	60	1.8	469.4	Not Found	Not Found	High	High	Peak Found	Peak Found	Peak Found	Peak Found
P62852	40S ribosomal protein S25 OS=Mus musculus GN=Rps25 PE=1 SV=1	0	6.828	32	3	15	3	1	125	13.7	10.11	16.21	3	cell organization and biogenesis	nucleus;ribosome	RNA binding;structural molecule activity	Pf03297	Rps25	Ribosome	Cytoplasmic Ribosomal Proteins	0	1.99379	1.93789	1.15278	0.527778	32.1	31.2	16.1	253.8	16.6	7.6	14.4	428.4	High	High	Low	Medium	High	High	Medium	High
O09167	60S ribosomal protein L21 OS=Mus musculus GN=Rpl21 PE=1 SV=3	0	6.817	13	2	4	2	1	160	18.6	10.49	2.16	2	metabolic process	membrane;ribosome	protein binding;RNA binding;structural molecule activity	Pf01157	Rpl21		Cytoplasmic Ribosomal Proteins	0	1.08966	0.882759	0.00136986	0.589041	15.8	12.8	14.5	745.2	0.01	4.3	7.3	0.01	Peak Found	High	Not Found	Peak Found	Not Found	Peak Found	High	Peak Found
Q9ET01	Glycogen phosphorylase, liver form OS=Mus musculus GN=Pygl PE=1 SV=4	0	6.763	4	2	5	2	1	850	97.4	7.09	2.22	2	cell death;metabolic process	cytoplasm	catalytic activity;nucleotide binding;protein binding	Pf00343	Pygl	Insulin signaling pathway; Metabolic pathways; Insulin resistance; Starch and sucrose metabolism; Glucagon signaling pathway	Glycogen Metabolism	0	4.68994	2.92737	3.45261	0.780618	167.9	104.8	35.8	0.01	324.2	73.3	93.9	0.01	Peak Found	Not Found	High	High	Not Found	Peak Found	High	Peak Found
Q91VA0	Acyl-coenzyme A synthetase ACSM1, mitochondrial OS=Mus musculus GN=Acsm1 PE=1 SV=1	0	6.71	7	3	7	3	1	573	64.7	7.17	8.26	3	metabolic process	mitochondrion;organelle lumen	catalytic activity;metal ion binding;nucleotide binding	Pf00501, Pf13193	Acsm1	Metabolic pathways; Butanoate metabolism		0	12.0278	4.08333	4.97796	0.716253	173.2	58.8	14.4	108.7	180.7	26	36.3	201.9	Peak Found	Low	High	Peak Found	Peak Found	Peak Found	High	Peak Found
P12970	60S ribosomal protein L7a OS=Mus musculus GN=Rpl7a PE=1 SV=2	0	6.546	16	3	6	3	1	266	30	10.56	4.89	3	metabolic process	cytoplasm;membrane;nucleus;ribosome	protein binding;RNA binding	Pf01248	Rpl7a	Ribosome	Cytoplasmic Ribosomal Proteins	0	0.305753	0.0898345	0.157643	0.334395	38.8	11.4	126.9	529.2	9.9	21	62.8	0.01	High	High	Peak Found	Peak Found	Not Found	High	Peak Found	Peak Found
P24270	Catalase OS=Mus musculus GN=Cat PE=1 SV=4	0	6.534	11	3	9	3	1	527	59.8	7.88	6.2	3	cell differentiation;cell organization and biogenesis;metabolic process;regulation of biological process;response to stimulus	cytosol;endoplasmic reticulum;Golgi;membrane;mitochondrion;vacuole	antioxidant activity;catalytic activity;metal ion binding;nucleotide binding;protein binding	Pf00199, Pf06628	Cat	FoxO signaling pathway; Tryptophan metabolism; Amyotrophic lateral sclerosis (ALS); Longevity regulating pathway; Carbon metabolism; Glyoxylate and dicarboxylate metabolism; Longevity regulating pathway - multiple species; Peroxisome	Folic Acid Network; Oxidative Stress; Selenium Micronutrient Network; Tryptophan metabolism	0	0.795497	0.27267	0.887438	0.345771	127.2	43.6	159.9	110.2	142.7	55.6	160.8	0.01	High	Peak Found	High	Peak Found	Not Found	High	High	Peak Found
P42125	Enoyl-CoA delta isomerase 1, mitochondrial OS=Mus musculus GN=Eci1 PE=1 SV=2	0	6.449	13	3	13	3	1	289	32.2	8.98	8.71	3	metabolic process	membrane;mitochondrion;organelle lumen	catalytic activity;protein binding	Pf00378	Eci1	Fatty acid degradation	Mitochondrial LC-Fatty Acid Beta-Oxidation; Fatty Acid Beta Oxidation	0	0.385344	0.291066	0.395993	0.0809889	93.6	70.7	242.9	46.1	92.9	19	234.6	0.01	High	Peak Found	High	Medium	Not Found	High	Medium	High
Q8R0Y6	Cytosolic 10-formyltetrahydrofolate dehydrogenase OS=Mus musculus GN=Aldh1l1 PE=1 SV=1	0	6.41	3	2	9	2	1	902	98.6	5.91	9.72	2	metabolic process	cytoplasm;cytosol;mitochondrion	catalytic activity;protein binding	Pf00171, Pf00550, Pf00551, Pf02911	Aldh1l1	One carbon pool by folate	One Carbon Metabolism	0	2.80882	3.71569	3.23975	1.347	57.3	75.8	20.4	17.1	102.7	42.7	31.7	452.3	Peak Found	Peak Found	High	High	Peak Found	Peak Found	High	High
P05784	Keratin, type I cytoskeletal 18 OS=Mus musculus GN=Krt18 PE=1 SV=5	0	6.39	8	3	9	1	1	423	47.5	5.33	12.53	3	cell death;cell organization and biogenesis;regulation of biological process;response to stimulus;transport	cytoplasm;cytosol;nucleus	protein binding;RNA binding;structural molecule activity	Pf00038	Krt18		EGFR1 Signaling Pathway	0	0.714286	0.0142857	0.00909091	0.00909091	0.5	0.01	0.7	222.9	0.01	0.01	1.1	574.8	Peak Found	High	Not Found	Not Found	High	Peak Found	Peak Found	Not Found
Q922H4	Mannose-1-phosphate guanyltransferase alpha OS=Mus musculus GN=Gmppa PE=1 SV=1	0	6.338	10	3	4	3	1	420	46.2	7.62	8.62	3	metabolic process	cytoplasm	catalytic activity	Pf00132, Pf00483, Pf12804	Gmppa	Metabolic pathways; Amino sugar and nucleotide sugar metabolism; Fructose and mannose metabolism		0	0.000892857	8.96429	0.00135135	4	0.01	100.4	11.2	0.01	0.01	29.6	7.4	651.4	Peak Found	Not Found	Not Found	High	Peak Found	Peak Found	Not Found	High
P30115	Glutathione S-transferase A3 OS=Mus musculus GN=Gsta3 PE=1 SV=2	0	5.736	20	3	11	3	1	221	25.3	8.73	11.72	3	metabolic process	cytoplasm;cytosol	catalytic activity;protein binding	Pf00043, Pf02798, Pf13417, Pf14497	Gsta3	Glutathione metabolism; Platinum drug resistance; Drug metabolism - cytochrome P450; Chemical carcinogenesis; Metabolism of xenobiotics by cytochrome P450	Metapathway biotransformation	0	3.28362	4.87531	1.79777	0.589172	134.3	199.4	40.9	0.01	225.8	74	125.6	0.01	Peak Found	Not Found	High	High	Not Found	High	High	High
Q9EQF5	Dihydropyrimidinase OS=Mus musculus GN=Dpys PE=1 SV=2	0	5.654	7	3	10	3	1	519	56.7	7.2	4.8	3	cell organization and biogenesis;metabolic process	cytoplasm;cytosol	catalytic activity;metal ion binding;protein binding	Pf01979, Pf07969, Pf13147, Pf13594	Dpys	Metabolic pathways; beta-Alanine metabolism; Pyrimidine metabolism; Drug metabolism - other enzymes; Pantothenate and CoA biosynthesis		0	2.12869	1.52954	2.04082	0.562682	100.9	72.5	47.4	26.7	140	38.6	68.6	305.3	Peak Found	Peak Found	High	High	Peak Found	Low	High	High
P45952	Medium-chain specific acyl-CoA dehydrogenase, mitochondrial OS=Mus musculus GN=Acadm PE=1 SV=1	0	5.637	11	2	13	2	1	421	46.5	8.37	19.03	2	cell differentiation;cell organization and biogenesis;metabolic process;regulation of biological process;response to stimulus	membrane;mitochondrion;nucleus;organelle lumen	catalytic activity;nucleotide binding;protein binding	Pf00441, Pf02770, Pf02771, Pf08028	Acadm	PPAR signaling pathway; Fatty acid metabolism; Valine, leucine and isoleucine degradation; Metabolic pathways; Fatty acid degradation; beta-Alanine metabolism; Propanoate metabolism; Carbon metabolism	Mitochondrial LC-Fatty Acid Beta-Oxidation; Fatty Acid Beta Oxidation; PPAR signaling pathway	0	3.07012	2.35976	2.82716	0.848765	100.7	77.4	32.8	27.1	91.6	27.5	32.4	410.5	Low	Peak Found	High	High	Peak Found	High	High	High
P17563	Selenium-binding protein 1 OS=Mus musculus GN=Selenbp1 PE=1 SV=2	0	5.518	10	3	3	3	1	472	52.5	6.29	4.81	3	cell differentiation;transport	cytoplasm;cytosol;membrane;nucleus		Pf05694, Pf10282	Selenbp1		Selenium metabolism/Selenoproteins	0	6.25786	5.84906	3.47585	4.78261	199	186	31.8	0.01	143.9	198	41.4	0.01	Peak Found	Not Found	Peak Found	High	Not Found	Peak Found	Peak Found	Peak Found
P16331	Phenylalanine-4-hydroxylase OS=Mus musculus GN=Pah PE=1 SV=4	0	5.457	8	3	12	3	1	453	51.9	6.3	12.22	3	metabolic process		catalytic activity;metal ion binding;protein binding	Pf00351, Pf01842	Pah	Metabolic pathways; Phenylalanine, tyrosine and tryptophan biosynthesis; Biosynthesis of amino acids; Phenylalanine metabolism	Biogenic Amine Synthesis	0	6.12471	2.39261	4.18241	0.97557	265.2	103.6	43.3	9.7	256.8	59.9	61.4	0.01	Peak Found	Peak Found	High	High	Not Found	High	High	High
Q9DCW5	Cytochrome c oxidase subunit 6A, mitochondrial OS=Mus musculus GN=Cox6a1 PE=1 SV=1	0	5.383	35	2	8	2	1	112	12.5	9.98	2.93	2	metabolic process;transport	membrane;mitochondrion	catalytic activity;enzyme regulator activity;transporter activity	Pf02046	Cox6a1	Metabolic pathways; Huntington's disease; Non-alcoholic fatty liver disease (NAFLD); Oxidative phosphorylation; Parkinson's disease; Alzheimer's disease; Cardiac muscle contraction	Electron Transport Chain	0	0.000140449	0.0308989	0.0162791	0.00813953	0.01	2.2	71.2	224.2	1.4	0.7	86	414.4	High	High	Peak Found	Peak Found	Peak Found	High	Not Found	Peak Found
Q642K5	40S ribosomal protein S30 OS=Mus musculus GN=Fau PE=1 SV=1	0	5.237	9	3	13	3	1	133	14.4	10.05	11.45	3	defense response;metabolic process;response to stimulus	ribosome	protein binding;RNA binding;structural molecule activity	Pf00240, Pf04758, Pf11976	Fau	Ribosome	Cytoplasmic Ribosomal Proteins	0	0.413183	1.02894	0.114134	0.0862641	25.7	64	62.2	467.2	17.2	13	150.7	0.01	Medium	High	Peak Found	Peak Found	Not Found	High	High	High
P50247	Adenosylhomocysteinase OS=Mus musculus GN=Ahcy PE=1 SV=3	0	5.213	7	3	8	3	1	432	47.7	6.54	5.69	3	defense response;metabolic process;response to stimulus;transport	cytoplasm;cytosol;nucleus	catalytic activity;metal ion binding;nucleotide binding;protein binding	Pf00670, Pf02254, Pf02826, Pf05221	Ahcy; Gm4737	Metabolic pathways; Cysteine and methionine metabolism	Glutathione and one carbon metabolism; One Carbon Metabolism	0	0.0574713	0.00114943	0.0223464	0.284916	0.5	0.01	8.7	4.4	0.4	5.1	17.9	763	High	Peak Found	Peak Found	High	Peak Found	High	Peak Found	Not Found
Q63886	UDP-glucuronosyltransferase 1-1 OS=Mus musculus GN=Ugt1a1 PE=1 SV=2	0	5.201	4	2	11	2	1	535	60	8.62	12.33	2	defense response;metabolic process;regulation of biological process;response to stimulus	endoplasmic reticulum;membrane	catalytic activity;enzyme regulator activity;protein binding	Pf00201, Pf04101	Ugt1a1	Steroid hormone biosynthesis; Drug metabolism - cytochrome P450; Retinol metabolism; Metabolic pathways; Drug metabolism - other enzymes; Ascorbate and aldarate metabolism; Chemical carcinogenesis; Porphyrin and chlorophyll metabolism; Pentose and glucuronate interconversions; Metabolism of xenobiotics by cytochrome P450	Metapathway biotransformation; Irinotecan Pathway; Estrogen metabolism; Glucuronidation; Oxidative Stress	0	8.62319	5.75362	4.75616	1.30685	178.5	119.1	20.7	6.8	173.6	47.7	36.5	217.1	Peak Found	Peak Found	High	High	Peak Found	High	High	High
Q3V117	ATP-citrate synthase OS=Mus musculus GN=Acly PE=1 SV=1	0	4.911	3	2	6	2	1	1101	120.7	7.44	2.89	2	metabolic process	cytoplasm;cytosol;membrane;mitochondrion	catalytic activity;metal ion binding;nucleotide binding;protein binding	Pf00285, Pf00549, Pf02629, Pf08442	Acly		Fatty Acid Biosynthesis	0	3.83877	3.0096	3.17337	2.08543	200	156.8	52.1	6.5	126.3	83	39.8	135.5	High	Peak Found	Medium	Peak Found	Peak Found	Peak Found	High	High
P97872	Dimethylaniline monooxygenase [N-oxide-forming] 5 OS=Mus musculus GN=Fmo5 PE=1 SV=4	0	4.781	7	3	6	3	1	533	60	8.73	6.02	3	metabolic process	cytosol;endoplasmic reticulum;membrane	catalytic activity;nucleotide binding	Pf00743, Pf07992, Pf13450, Pf13454, Pf13738	Fmo5	Drug metabolism - cytochrome P450	Metapathway biotransformation	0	17.2018	16.6606	9.11374	0.971564	187.5	181.6	10.9	47.7	192.3	20.5	21.1	138.3	Peak Found	Peak Found	High	Peak Found	Peak Found	Peak Found	High	Peak Found
Q78JT3	3-hydroxyanthranilate 3,4-dioxygenase OS=Mus musculus GN=Haao PE=1 SV=1	0	4.495	10	2	4	2	1	286	32.8	6.54	0	2	cellular homeostasis;metabolic process;response to stimulus	cytoplasm;cytosol;membrane	catalytic activity;metal ion binding	Pf06052, Pf07883	Haao	Tryptophan metabolism; Metabolic pathways	Tryptophan metabolism	0	1.25778	0.408889	2.36364	1.16414	28.3	9.2	22.5	111.5	93.6	46.1	39.6	449.3	Peak Found	Peak Found	High	Peak Found	Peak Found	High	High	Peak Found
A0A1Y7VKY1	MCG116671 OS=Mus musculus GN=mCG_116671 PE=4 SV=1	0	4.492	13	2	8	2	1	152	17.7	10.86	2.02	2	metabolic process	ribosome	RNA binding;structural molecule activity	Pf00416	Gm11361			0	0.594862	0.352767	7.84929e-05	0.496075	60.2	35.7	101.2	297.8	0.01	63.2	127.4	114.4	High	Peak Found	Not Found	Peak Found	Peak Found	High	Peak Found	Peak Found
Q9D0F9	Phosphoglucomutase-1 OS=Mus musculus GN=Pgm1 PE=1 SV=4	0	4.463	4	2	9	2	1	562	61.4	6.57	0	2	metabolic process	cytoplasm;cytoskeleton;cytosol	catalytic activity;metal ion binding	Pf00408, Pf02878, Pf02879, Pf02880	Pgm2	Metabolic pathways; Amino sugar and nucleotide sugar metabolism; Purine metabolism; Starch and sucrose metabolism; Glycolysis / Gluconeogenesis; Pentose phosphate pathway; Galactose metabolism	Purine metabolism; Glucuronidation; Glycogen Metabolism	0	5.4142	4.1716	4.85308	1.22096	91.5	70.5	16.9	0.01	426.1	107.2	87.8	0.01	Peak Found	Not Found	High	High	Not Found	Peak Found	High	Low
Q9QXD6	Fructose-1,6-bisphosphatase 1 OS=Mus musculus GN=Fbp1 PE=1 SV=3	0	4.396	13	2	4	2	1	338	36.9	6.57	0	2	cell organization and biogenesis;metabolic process;regulation of biological process;response to stimulus	cytoplasm;cytosol;nucleus	catalytic activity;metal ion binding;nucleotide binding;protein binding	Pf00316, Pf00459	Fbp1	Insulin signaling pathway; Metabolic pathways; Glycolysis / Gluconeogenesis; Pentose phosphate pathway; AMPK signaling pathway; Carbon metabolism; Fructose and mannose metabolism; Glucagon signaling pathway	Glycolysis and Gluconeogenesis	0	1.37843	0.566728	0.240116	0.0627907	75.4	31	54.7	33.7	41.3	10.8	172	381.1	Low	Peak Found	Peak Found	Medium	Peak Found	High	Peak Found	High
Q9R0H0	Peroxisomal acyl-coenzyme A oxidase 1 OS=Mus musculus GN=Acox1 PE=1 SV=5	0	4.299	5	2	9	2	1	661	74.6	8.48	20.25	2	cell organization and biogenesis;metabolic process;regulation of biological process	cytoplasm;membrane;mitochondrion;nucleus	catalytic activity;nucleotide binding;protein binding	Pf01756, Pf02770, Pf14749	Acox1	PPAR signaling pathway; Fatty acid metabolism; Metabolic pathways; Fatty acid degradation; alpha-Linolenic acid metabolism; cAMP signaling pathway; Biosynthesis of unsaturated fatty acids; Peroxisome	PPAR signaling pathway	0	2.45338	0.658135	0.774592	0.194491	268.4	72	109.4	0.01	137.8	34.6	177.9	0.01	Low	Not Found	High	High	Not Found	High	High	High
P50544	Very long-chain specific acyl-CoA dehydrogenase, mitochondrial OS=Mus musculus GN=Acadvl PE=1 SV=3	0	4.263	4	2	5	2	1	656	70.8	8.75	2.04	2	cell differentiation;metabolic process;regulation of biological process;response to stimulus	cytosol;membrane;mitochondrion;nucleus	catalytic activity;nucleotide binding	Pf00441, Pf02770, Pf02771, Pf08028	Acadvl	Fatty acid metabolism; Metabolic pathways; Fatty acid degradation	Fatty Acid Beta Oxidation; Mitochondrial LC-Fatty Acid Beta-Oxidation	0	4.41648	0.685969	3.80671	0.794631	198.3	30.8	44.9	108.7	283.6	59.2	74.5	0.01	Peak Found	Peak Found	High	High	Not Found	High	High	Peak Found
Q64459	Cytochrome P450 3A11 OS=Mus musculus GN=Cyp3a11 PE=1 SV=1	0	4.216	5	2	8	2	1	504	57.8	8.82	9.7	2	metabolic process	endoplasmic reticulum;membrane	catalytic activity;metal ion binding	Pf00067	Cyp3a11	Steroid hormone biosynthesis; Retinol metabolism; Metabolic pathways; Linoleic acid metabolism; Chemical carcinogenesis		0	4	2.82909	1.44328	0.954625	110	77.8	27.5	101.2	82.7	54.7	57.3	288.7	Peak Found	Peak Found	Peak Found	High	Peak Found	Low	High	High
P48771	Cytochrome c oxidase subunit 7A2, mitochondrial OS=Mus musculus GN=Cox7a2 PE=1 SV=2	0	4.201	41	2	5	2	1	83	9.3	10.27	7.27	2	metabolic process;transport	membrane;mitochondrion	catalytic activity;transporter activity	Pf02238	Cox7a2	Huntington's disease; Non-alcoholic fatty liver disease (NAFLD); Oxidative phosphorylation; Parkinson's disease; Alzheimer's disease; Cardiac muscle contraction	Electron Transport Chain	0	1.37266	0.780728	0.715207	0.86029	139.6	79.4	101.7	0.01	133.1	160.1	186.1	0.01	Peak Found	Not Found	Peak Found	High	Not Found	Low	Peak Found	Peak Found
E9PV24	Fibrinogen alpha chain OS=Mus musculus GN=Fga PE=1 SV=1	0	4.127	3	2	2	2	1	789	87.4	6.11	0	2	cell organization and biogenesis;coagulation;defense response;metabolic process;regulation of biological process;response to stimulus	cell surface;cytoplasm;endoplasmic reticulum;extracellular	metal ion binding;protein binding;structural molecule activity	Pf00147, Pf08702, Pf12160	Fga	Platelet activation; Complement and coagulation cascades	Blood Clotting Cascade	0	2.94979	1.16318	0.889053	0.303254	70.5	27.8	23.9	0.01	60.1	20.5	67.6	529.6	Peak Found	Not Found	Peak Found	Peak Found	Peak Found	High	Peak Found	Peak Found
Q64437	Alcohol dehydrogenase class 4 mu/sigma chain OS=Mus musculus GN=Adh7 PE=2 SV=2	0	3.981	3	2	18	2	1	374	39.9	7.85	0	2	metabolic process;regulation of biological process;response to stimulus	cytoplasm;cytosol;extracellular;membrane	catalytic activity;metal ion binding;nucleotide binding;protein binding	Pf00107, Pf08240	Adh7	Drug metabolism - cytochrome P450; Retinol metabolism; Metabolic pathways; Fatty acid degradation; Glycolysis / Gluconeogenesis; Chemical carcinogenesis; Tyrosine metabolism; Metabolism of xenobiotics by cytochrome P450	Fatty Acid Omega Oxidation	0	2.22427	2.77419	2.60635	0.662434	144.8	180.6	65.1	6.1	246.3	62.6	94.5	0.01	Low	Peak Found	High	High	Not Found	Medium	High	High
Q8BH95	Enoyl-CoA hydratase, mitochondrial OS=Mus musculus GN=Echs1 PE=1 SV=1	0	3.962	9	2	3	2	1	290	31.5	8.48	6.34	2	metabolic process	mitochondrion;organelle lumen	catalytic activity	Pf00378	Echs1	Fatty acid metabolism; Tryptophan metabolism; Valine, leucine and isoleucine degradation; Metabolic pathways; Lysine degradation; Fatty acid degradation; Butanoate metabolism; beta-Alanine metabolism; Propanoate metabolism; Fatty acid elongation; Carbon metabolism	Fatty Acid Biosynthesis; Fatty Acid Beta Oxidation; Tryptophan metabolism	0	2.09832	1.70024	1.09335	0.597815	87.5	70.9	41.7	58.1	110.1	60.2	100.7	270.9	Peak Found	Peak Found	High	High	Peak Found	Peak Found	High	Peak Found
G3X925	Pyruvate kinase OS=Mus musculus GN=Pklr PE=1 SV=1	0	3.926	6	2	2	2	1	574	62.2	7.09	6.25	2	metabolic process;response to stimulus	cytoplasm;cytosol	catalytic activity;metal ion binding;nucleotide binding	Pf00224, Pf02887	Pklr		Glycolysis and Gluconeogenesis; Purine metabolism	0	1.23232	1.11111	1.23472	0.265972	109.8	99	89.1	142.1	177.8	38.3	144	0.01	Peak Found	Peak Found	High	Peak Found	Not Found	Peak Found	Peak Found	Peak Found
P11725	Ornithine carbamoyltransferase, mitochondrial OS=Mus musculus GN=Otc PE=1 SV=1	0	3.857	7	2	4	2	1	354	39.7	8.73	4.12	2	cell organization and biogenesis;metabolic process;response to stimulus	cytoplasm;membrane;mitochondrion;organelle lumen	catalytic activity	Pf00185, Pf02729	Otc	Metabolic pathways; Biosynthesis of amino acids; Arginine biosynthesis		0	0.69863	1.26712	0.201525	1.18519	10.2	18.5	14.6	0.01	18.5	108.8	91.8	537.6	Peak Found	Not Found	Peak Found	High	Peak Found	High	Peak Found	Peak Found
P28271	Cytoplasmic aconitate hydratase OS=Mus musculus GN=Aco1 PE=1 SV=3	0	3.725	3	3	4	3	1	889	98.1	7.5	4.42	3	cellular homeostasis;metabolic process;regulation of biological process;response to stimulus;transport	cytoplasm;cytosol;endoplasmic reticulum;Golgi;mitochondrion	catalytic activity;metal ion binding;RNA binding	Pf00330, Pf00694	Aco1	Citrate cycle (TCA cycle); Metabolic pathways; Biosynthesis of amino acids; 2-Oxocarboxylic acid metabolism; Carbon metabolism; Glyoxylate and dicarboxylate metabolism	mRNA processing	0	1.32619	1.09495	2.17872	0.690071	86.6	71.5	65.3	31.1	307.2	97.3	141	0.01	Peak Found	Peak Found	High	High	Not Found	Peak Found	Peak Found	Peak Found
E9QPX3	NADH dehydrogenase [ubiquinone] iron-sulfur protein 4, mitochondrial OS=Mus musculus GN=Ndufs4 PE=1 SV=1	0	3.61	7	2	2	2	1	175	19.8	9.99	0	2	cell organization and biogenesis;metabolic process;regulation of biological process;response to stimulus;transport	membrane;mitochondrion	catalytic activity	Pf04800	Ndufs4	Metabolic pathways; Huntington's disease; Non-alcoholic fatty liver disease (NAFLD); Oxidative phosphorylation; Parkinson's disease; Alzheimer's disease	Oxidative phosphorylation; Electron Transport Chain	0	0.00135135	0.972973	800	1	0.01	7.2	7.4	777.4	8	0.01	0.01	0.01	Peak Found	High	Peak Found	Not Found	Not Found	Not Found	Not Found	Peak Found
P47911	60S ribosomal protein L6 OS=Mus musculus GN=Rpl6 PE=1 SV=3	0	3.518	6	2	8	2	1	296	33.5	10.7	7.41	2	cell organization and biogenesis;metabolic process	cytoplasm;membrane;nucleus;ribosome	protein binding;RNA binding;structural molecule activity	Pf01159, Pf03868	Rpl6	Ribosome	TNF-alpha NF-kB Signaling Pathway; Cytoplasmic Ribosomal Proteins	0	1.27939	1.35486	0.872316	0.307345	176.3	186.7	137.8	0.01	77.2	27.2	88.5	106.3	Peak Found	Not Found	High	High	Peak Found	Peak Found	High	High
Q8VBW8	Tetratricopeptide repeat protein 36 OS=Mus musculus GN=Ttc36 PE=1 SV=1	0	3.473	13	2	2	2	1	186	20.1	5.29	2.03	2			protein binding	Pf00515, Pf13414, Pf13424, Pf13432	Ttc36			0	1.80315	2.01012	2.08866	0.457579	160.3	178.7	88.9	0.01	219.1	48	104.9	0.01	Peak Found	Not Found	High	Peak Found	Not Found	High	Peak Found	Peak Found
A0A1B0GSD0	Transthyretin (Fragment) OS=Mus musculus GN=Urah PE=1 SV=1	0	3.142	22	2	7	2	1	153	17.1	6.4	2.37	2		extracellular	protein binding	Pf00576				0	1.19769	0.358881	0.868918	0.304522	196.9	59	164.4	0.01	151.8	53.2	174.7	0.01	Low	Not Found	High	Peak Found	Not Found	High	Low	Peak Found	Acetyl [N-Term]
A0A0R4IZY2	Cytochrome P450 2D26 OS=Mus musculus GN=Cyp2d26 PE=1 SV=1	0	3.137	7	2	2	2	1	500	56.9	6.64	0	2	metabolic process;response to stimulus	endoplasmic reticulum;membrane	catalytic activity;metal ion binding	Pf00067	Cyp2d26	Steroid hormone biosynthesis; Serotonergic synapse		0	0.771812	0.000671141	3.54321	3.59877	11.5	0.01	14.9	31.7	57.4	58.3	16.2	609.9	Peak Found	Peak Found	Peak Found	High	Peak Found	Peak Found	Peak Found	Not Found
P62267	40S ribosomal protein S23 OS=Mus musculus GN=Rps23 PE=1 SV=3	0	3.127	16	2	10	2	1	143	15.8	10.49	5.48	2	cell organization and biogenesis;metabolic process	membrane;ribosome	RNA binding;structural molecule activity	Pf00164	Rps23	Ribosome	Cytoplasmic Ribosomal Proteins; mRNA processing	0	0.245247	0.222433	0.917404	0.100295	12.9	11.7	52.6	654.4	31.1	3.4	33.9	0.01	High	High	Medium	Peak Found	Not Found	High	High	High
E9QN99	Protein ABHD14B OS=Mus musculus GN=Abhd14b PE=1 SV=1	0	3.076	10	2	3	2	1	210	22.4	6.52	1.81	2	regulation of biological process	cytoplasm;cytosol;nucleus	catalytic activity	Pf00561, Pf12146, Pf12695, Pf12697	Abhd14b			0	1.09794	0.272165	2.24558	0.652512	106.5	26.4	97	19.3	317.3	92.2	141.3	0.01	High	Peak Found	Peak Found	Peak Found	Not Found	High	High	Peak Found
P07724	Serum albumin OS=Mus musculus GN=Alb PE=1 SV=3	0	3.049	4	2	2	2	1	608	68.6	6.07	0	2	cell communication;regulation of biological process;response to stimulus;transport	cytoplasm;endoplasmic reticulum;extracellular;Golgi;nucleus	DNA binding;metal ion binding;protein binding	Pf00273	Alb	Thyroid hormone synthesis		0	8.97768	4.64732	3.82547	1.71226	201.1	104.1	22.4	46.6	81.1	36.3	21.2	287.2	Peak Found	Peak Found	Peak Found	Peak Found	Peak Found	Peak Found	High	Peak Found
Q9QXF8	Glycine N-methyltransferase OS=Mus musculus GN=Gnmt PE=1 SV=3	0	2.975	9	2	2	2	1	293	32.7	7.44	4.71	2	cell organization and biogenesis;metabolic process;regulation of biological process	cytoplasm;cytosol	catalytic activity	Pf01209, Pf05401, Pf08241, Pf08242, Pf12847, Pf13489, Pf13649, Pf13659, Pf13847	Gnmt	Glycine, serine and threonine metabolism	One carbon metabolism and related pathways	0	5.82072e-05	5.82072e-05	1.50192	0.512476	0.01	0.01	171.8	0.01	313	106.8	208.4	0.01	Peak Found	Not Found	High	High	Not Found	Peak Found	Not Found	Not Found
P62830	60S ribosomal protein L23 OS=Mus musculus GN=Rpl23 PE=1 SV=1	0	2.903	13	2	12	2	1	140	14.9	10.51	5.87	2	cell organization and biogenesis;metabolic process;regulation of biological process;response to stimulus	cytoplasm;membrane;ribosome	protein binding;RNA binding;structural molecule activity	Pf00238	Rpl23; LOC100044627; LOC100862455	Ribosome		0	1.15254	1.29944	1.34677	0.524194	20.4	23	17.7	632.8	16.7	6.5	12.4	70.6	High	High	Low	High	Peak Found	Peak Found	Low	High
P13707	Glycerol-3-phosphate dehydrogenase [NAD(+)], cytoplasmic OS=Mus musculus GN=Gpd1 PE=1 SV=3	0	2.866	7	2	3	2	1	349	37.5	7.17	1.74	2	metabolic process;regulation of biological process;response to stimulus;transport	cytoplasm;cytosol;mitochondrion	catalytic activity;nucleotide binding;protein binding	Pf01210, Pf07479	Gpd1	Glycerophospholipid metabolism	Triacylglyceride Synthesis	0	3.32824	2.32977	2.02135	1.06854	218	152.6	65.5	0.01	179.9	95.1	89	0.01	Peak Found	Not Found	Peak Found	High	Not Found	Peak Found	High	Peak Found
Q9CZS1	Aldehyde dehydrogenase X, mitochondrial OS=Mus musculus GN=Aldh1b1 PE=1 SV=1	0	2.829	3	2	14	1	1	519	57.5	7.02	23.75	2	metabolic process	mitochondrion;organelle lumen	catalytic activity	Pf00171	Aldh1b1	Histidine metabolism; Pyruvate metabolism; Arginine and proline metabolism; Tryptophan metabolism; Valine, leucine and isoleucine degradation; Metabolic pathways; Lysine degradation; Fatty acid degradation; Glycolysis / Gluconeogenesis; beta-Alanine metabolism; Ascorbate and aldarate metabolism; Glycerolipid metabolism; Pentose and glucuronate interconversions		0	8.52941	4.20588	2.11538	1.13077	29	14.3	3.4	27.6	27.5	14.7	13	670.5	Peak Found	Peak Found	Peak Found	High	Peak Found	Peak Found	Peak Found	Peak Found
P70694	Estradiol 17 beta-dehydrogenase 5 OS=Mus musculus GN=Akr1c6 PE=1 SV=1	0	2.715	9	2	4	2	1	323	37	8.28	4.21	2	metabolic process;regulation of biological process;response to stimulus	cytoplasm;nucleus	catalytic activity	Pf00248	Akr1c6			0	1.39881	1.06548	0.90184	0.437628	23.5	17.9	16.8	0.01	44.1	21.4	48.9	627.3	Peak Found	Not Found	High	High	Peak Found	High	Peak Found	Peak Found
P48758	Carbonyl reductase [NADPH] 1 OS=Mus musculus GN=Cbr1 PE=1 SV=3	0.001	2.547	6	2	11	2	1	277	30.6	8.31	9.86	2	metabolic process	cytoplasm;membrane;nucleus	catalytic activity	Pf00106, Pf01370, Pf08659, Pf13561	Cbr1	Metabolic pathways; Arachidonic acid metabolism; Chemical carcinogenesis; Metabolism of xenobiotics by cytochrome P450		0	21030	20820	5.79085	1.51852	210.3	208.2	0.01	0.01	265.8	69.7	45.9	0.01	Low	Not Found	High	High	Not Found	High	High	High
Q9Z2I9	Succinate--CoA ligase [ADP-forming] subunit beta, mitochondrial OS=Mus musculus GN=Sucla2 PE=1 SV=2	0.002	2.421	3	2	4	2	1	463	50.1	7.01	0	2	metabolic process	mitochondrion	catalytic activity;metal ion binding;nucleotide binding	Pf00549, Pf02222, Pf02786, Pf08442, Pf13535, Pf13549	Sucla2	Citrate cycle (TCA cycle); Metabolic pathways; Propanoate metabolism; Carbon metabolism	TCA Cycle	0	2.00314	0.35251	2.0809	0.674157	191.5	33.7	95.6	0.01	185.2	60	89	145	Peak Found	Not Found	High	Peak Found	Peak Found	Peak Found	High	Peak Found
Q91YI0	Argininosuccinate lyase OS=Mus musculus GN=Asl PE=1 SV=1	0.002	2.301	4	2	8	2	1	464	51.7	6.96	3.59	2	metabolic process;response to stimulus	cytoplasm;endoplasmic reticulum;membrane;nucleus	catalytic activity;protein binding	Pf00206, Pf14698	Asl	Metabolic pathways; Biosynthesis of amino acids; Alanine, aspartate and glutamate metabolism; Arginine biosynthesis	Alanine and aspartate metabolism	0	3.79395	2.43478	3.09639	0.93494	200.7	128.8	52.9	0.01	257	77.6	83	0.01	Peak Found	Not Found	High	High	Not Found	Peak Found	High	High
